# Supplementary material for: A proteomics perspective on 2 years of high-intensity training in horses: a pilot study
Source: Sci Rep. 2024 Oct 10;14:23684. doi: 10.1038/s41598-024-75266-8 (PMC11467344; doi:10.1038/s41598-024-75266-8)
Supplement: Supplementary file 1 — Supplementary Material 1 [file 41598_2024_75266_MOESM1_ESM.xlsx]

## Sheet: Explanation
	Supplementary material 1 (SM1) includes analyses of training group
	Supplementary material 2 (SM2) includes analyses of change over time
	* Median of both training groups and all ages
	All values are in level free quantification (LFQ)

## Sheet: SM1
				1.5 years, level free quantification (LFQ)								2 years, level free quantification (LFQ)								2.5 years, level free quantification (LFQ)								3.5 years, level free quantification (LFQ)
Protein	Protein IDs	Median All*	SD	Median Low Group 1.5 years	Max Low Group 1.5 years	Min Low Group 1.5 years	Median High Group 1.5 years	Max High Group 1.5 years	Min High Group 1.5 years	P-values 1.5 years	FDR P-values 1.5 years	Median Low Group 2 years	Max Low Group 2 years	Min Low Group 2 years	Median High Group 2 years	Max High Group 2 years	Min High Group 2 years	P-values 2 years	FDR P-values 2 years	Median Low Group 2.5 years	Max Low Group 2.5 years	Min Low Group 2.5 years	Median High Group 2.5 years	Max High Group 2.5 years	Min High Group 2.5 years	P-values 2.5 years	FDR P-values 2.5 years	Median Low Group 3.5 years	Max Low Group 3.5 years	Min Low Group 3.5 years	Median High Group 3.5 years	Max High Group 3.5 years	Min High Group 3.5 years	P-values 3.5 years	FDR P-values 3.5 years
2,3-bisphosphoglycerate 3-phosphatase	tr|A0A3Q2LAH2|A0A3Q2LAH2_HORSE;tr|A0A3Q2I7G4|A0A3Q2I7G4_HORSE;tr|A0A3Q2L464|A0A3Q2L464_HORSE;tr|A0A5F5PPY0|A0A5F5PPY0_HORSE;tr|F6SUL8|F6SUL8_HORSE;tr|A0A5F5PNM0|A0A5F5PNM0_HORSE;tr|K9KCI0|K9KCI0_HORSE	12196500	3.70157e+06	NA	NA	NA	NA	NA	NA	NA	NA	13797000	15572000	8948800	16441000	21324000	11049000	0.18	0.69	NA	NA	NA	NA	NA	NA	NA	NA	NA	NA	NA	NA	NA	NA	NA	NA
Actin gamma 1	tr|F7AAK7|F7AAK7_HORSE;tr|F7A5E3|F7A5E3_HORSE	13698500	2.08438e+07	14347500	38553000	6688400	11939000	27095000	8659050	0.44	1.29	17229000	23940000	11482000	14626500	171050000	10243000	0.44	0.82	12165000	14432000	10249000	13557000	17215000	9590100	0.46	1.25	12954000	14550000	5356600	13740000	15701000	10278000	0.47	0.87
Adiponectin A	tr|F7BUV8|F7BUV8_HORSE	43087000	8.14013e+06	42142000	77821000	35112000	41030000	56659000	33055000	0.60	1.25	44135500	56560000	41183000	46277000	55951000	34381000	0.86	0.92	43448000	54528000	33150000	48699000	61707000	35600000	0.24	1.58	43087000	48401000	32370000	39368500	41546000	29463000	0.14	0.92
Adiponectin D	tr|F7DZE7|F7DZE7_HORSE	2839050	821755	3468700	3907800	2360100	2733150	3204100	2530000	0.43	1.32	NA	NA	NA	NA	NA	NA	NA	NA	NA	NA	NA	NA	NA	NA	NA	NA	NA	NA	NA	NA	NA	NA	NA	NA
Adipsin	tr|A0A3Q2LBP6|A0A3Q2LBP6_HORSE	4346200	725027	NA	NA	NA	NA	NA	NA	NA	NA	4348850	5442300	3302700	4384850	4474100	2559100	0.50	0.84	NA	NA	NA	NA	NA	NA	NA	NA	4611900	4835200	3474000	3902400	5066500	3233300	0.68	0.95
Afamin	tr|F7B3I5|F7B3I5_HORSE;tr|A0A3Q2ID60|A0A3Q2ID60_HORSE	223220000	3.83549e+07	215590000	275670000	137320000	203325000	244310000	117220000	0.51	1.27	252065000	315330000	228350000	218230000	262550000	179940000	0.03	0.85	224620000	233680000	121960000	208360000	243350000	145230000	0.88	1.01	221400000	279180000	207550000	198335000	268270000	122860000	0.23	0.75
Albumin	sp|P35747|ALBU_HORSE	33727000000	2.54452e+10	48646000000	115580000000	13867000000	48338500000	131370000000	15104000000	0.93	0.97	26173500000	69881000000	15408000000	31673000000	61840000000	21522000000	0.68	0.90	32244000000	92296000000	23105000000	35961000000	104810000000	19560000000	0.58	1.23	27839000000	53991000000	19682000000	36275000000	62237000000	24559000000	0.21	0.80
Albumin	tr|A0A3Q2HN20|A0A3Q2HN20_HORSE	100060000000	2.87044e+10	107930000000	129480000000	66970000000	102700000000	155510000000	70597000000	0.75	1.19	88302000000	139740000000	69814000000	99561500000	133925000000	82478000000	0.27	0.74	103754000000	129010000000	80073000000	117820000000	159725000000	83614000000	0.33	1.41	88859000000	131070000000	72581000000	93648000000	249250000000	82141000000	0.32	0.83
Alpha-1-acid glycoprotein 2	tr|A0A3Q2L2R4|A0A3Q2L2R4_HORSE;tr|A0A3Q2GS71|A0A3Q2GS71_HORSE	65316500	2.45696e+07	67062000	95169000	50802000	66019500	98406500	41085000	0.75	1.17	65491000	143820000	55565000	55813500	97792000	35327000	0.28	0.73	70659000	157150000	40425000	85460500	101900000	60940000	0.64	1.17	63946500	110570000	52250000	62287500	96136000	49655000	0.70	0.95
Alpha-1-antiproteinase 2-like	tr|F7CSL8|F7CSL8_HORSE;tr|A0A5F5PYW9|A0A5F5PYW9_HORSE	68287000	4.22408e+07	64857000	142520000	28971000	45707000	180610000	37624000	0.69	1.22	124515000	173510000	32041000	60082000	144150000	24565000	0.08	0.72	67734000	152090000	30822000	84540000	107930000	37941000	0.94	1.01	79820000	137820000	38980000	66375000	100700000	27451000	0.12	1.17
Alpha-1-antitrypsin	tr|B5BV04|B5BV04_HORSE	50885500	2.49727e+07	36737000	75608000	12382000	51134000	100070000	14796000	0.43	1.29	48136000	70762000	23318000	46161000	70671000	15507000	0.96	0.96	60138500	86522000	20018000	34692000	95441000	18544500	0.72	1.10	42131000	84415000	16118000	62012000	125780000	57710000	0.13	1.07
Alpha-1-antitrypsin	tr|B5BV02|B5BV02_HORSE;tr|B5BV05|B5BV05_HORSE	26377500	9.84847e+06	NA	NA	NA	NA	NA	NA	NA	NA	24886000	37215000	13691000	26830000	31374000	22001000	0.78	0.91	NA	NA	NA	NA	NA	NA	NA	NA	27647500	48162000	18784000	26685000	32897000	13280000	0.41	0.87
Alpha-1-antitrypsin	tr|B5BV09|B5BV09_HORSE	580220000	2.93488e+08	730970000	1623400000	219470000	815475000	1423500000	274300000	0.78	1.14	577540000	873440000	314200000	426250000	878880000	209760000	0.31	0.73	658610000	1127300000	284590000	596060000	1131950000	321960000	0.82	1.05	549130000	657100000	338580000	549940000	781040000	195880000	0.99	0.99
Alpha-1B-glycoprotein	tr|F6VJR6|F6VJR6_HORSE;CON__Q2KJF1	1691500000	5.48104e+08	1940600000	2608300000	985770000	2234800000	2718200000	897440000	0.49	1.28	1783100000	2077700000	692370000	1621450000	2996500000	1059300000	0.63	0.90	1674050000	2961600000	1191800000	1693300000	2293200000	992570000	0.45	1.27	1573000000	2896800000	915090000	1664750000	2433400000	621620000	0.80	0.94
Alpha-2-glycoprotein 1, zinc-binding	tr|A0A3Q2I8Y6|A0A3Q2I8Y6_HORSE	23477000	8.15257e+06	21414000	38993000	11794000	18687000	32929000	13243000	0.64	1.25	28850500	46017000	17448000	22516000	40753000	17324000	0.17	0.69	17838000	39709000	14664000	24143000	43231000	20257000	0.24	1.51	27535000	35072000	20595000	22308000	38751000	18346000	0.77	0.96
Alpha-2-HS-glycoprotein	tr|F7C450|F7C450_HORSE;tr|A0A5F5Q0V8|A0A5F5Q0V8_HORSE;tr|A0A5F5PJ36|A0A5F5PJ36_HORSE	4218400000	1.27335e+09	3300400000	5762800000	1845200000	3496700000	7914800000	2962200000	0.35	1.25	4750400000	5932800000	2584500000	4765950000	6798200000	3003000000	0.79	0.91	3835300000	6155900000	1888500000	4926000000	6881300000	3009800000	0.32	1.49	4218400000	5340500000	3453200000	4093450000	6359500000	2617500000	0.82	0.96
Alpha-2-macroglobulin	tr|A0A5F5PXB8|A0A5F5PXB8_HORSE	216030000	5.21795e+07	208290000	295960000	138080000	221015000	296990000	137680000	1.00	1.00	197215000	261670000	179120000	193305000	239570000	157620000	0.56	0.85	210190000	243670000	167630000	222790000	470790000	146880000	0.30	1.52	6093500	7350900	5565400	6014600	6987600	4565500	0.34	0.81
Alpha-2-macroglobulin	tr|A0A5F5PU06|A0A5F5PU06_HORSE;tr|F6QAD8|F6QAD8_HORSE	318080000	6.2402e+07	283420000	400760000	166450000	336880000	391020000	139930000	0.35	1.27	285295000	338040000	235300000	301505000	341830000	236040000	0.81	0.89	342820000	410980000	261800000	333560000	504920000	226780000	0.96	0.99	332980000	438820000	254290000	326265000	384700000	234990000	0.52	0.87
Alpha-2-macroglobulin	tr|F6RI47|F6RI47_HORSE;tr|F6R942|F6R942_HORSE	38917000000	8.52952e+09	44390500000	51290000000	19318000000	45455500000	59583000000	28572000000	0.58	1.33	38598000000	44936000000	20214000000	41055000000	53678000000	26619500000	0.78	0.90	36071500000	45587000000	31588000000	40574000000	46156000000	25304000000	0.80	1.06	37235000000	41353000000	21817000000	36600000000	47760000000	21600000000	0.99	1.01
Amine oxidase	tr|F7DLT3|F7DLT3_HORSE	238830000	5.50212e+07	214575000	306870000	138470000	209650000	263460000	142780000	0.83	1.09	252290000	297300000	212770000	253370000	284700000	217170000	0.75	0.89	235060000	293800000	127460000	231900000	370900000	134555000	0.97	0.98	285870000	316990000	202720000	252855000	328200000	46895000	0.33	0.81
Anaphylatoxin-like domain-containing protein	tr|A0A5F5PUU0|A0A5F5PUU0_HORSE	40010000	1.62024e+07	35334500	46061000	11005000	44757000	62755000	9448100	0.39	1.31	30848000	42580000	11507000	46454000	74893000	14036000	0.13	0.69	26366000	42621000	16083000	45265500	57219000	9933700	0.13	2.19	62411000	70625000	28904000	45964000	60881000	26739000	0.15	0.83
Angiotensinogen	tr|F6W4R2|F6W4R2_HORSE;tr|A0A5F5PSV7|A0A5F5PSV7_HORSE	352850000	8.25754e+07	348700000	436880000	141370000	341425000	408350000	264030000	0.77	1.14	317900000	363780000	209280000	288865000	415270000	194930000	0.73	0.89	390190000	522340000	358790000	381430000	504070000	245270000	0.27	1.49	351450000	629150000	279660000	367395000	443190000	309310000	0.63	0.93
Antithrombin-III	tr|F7CYR1|F7CYR1_HORSE;CON__P41361;tr|Q9N1X2|Q9N1X2_HORSE	1878600000	2.63011e+08	1745350000	2216000000	1395100000	1803000000	2167050000	1448500000	0.66	1.21	1800350000	1931300000	1460000000	1609450000	1740000000	1367900000	0.10	0.73	2005550000	2275700000	1829800000	1843400000	2153000000	1707200000	0.09	2.57	2046200000	2547300000	1321700000	2115950000	2433400000	1631000000	0.62	0.92
Apolipoprotein A-II	sp|P83704|APOA2_HORSE	3886300000	1.06325e+09	2517600000	3896100000	1740800000	2966650000	4444600000	2175400000	0.20	1.51	2979250000	4624200000	2625800000	3131000000	4558700000	1876000000	0.67	0.90	3981000000	4983300000	3537900000	4377800000	5433200000	3308200000	0.66	1.15	4700700000	5352200000	3907200000	4602850000	5933400000	3596100000	0.94	1.00
Apolipoprotein B	tr|A0A3Q2HRX3|A0A3Q2HRX3_HORSE;tr|A0A3Q2LKV5|A0A3Q2LKV5_HORSE;tr|Q7YQQ6|Q7YQQ6_HORSE;CON__ENSEMBL:ENSBTAP00000032840	89847000	3.79038e+07	123590000	151880000	30131000	97299000	138030000	12122000	0.64	1.24	76011000	123340000	63523000	74394000	117900000	25136000	0.75	0.89	105108000	173550000	19619000	114970000	127870000	31961000	0.73	1.07	103488500	156000000	85575000	89360500	139860000	5715300	0.20	0.91
Apolipoprotein C-II	tr|F7A1W7|F7A1W7_HORSE	113475000	1.70749e+08	193545000	650930000	92381000	158575000	603050000	42082000	0.40	1.29	71989000	119910000	45823000	106580000	117320000	48964000	0.53	0.87	105935000	602740000	51300000	213350000	702140000	73618000	0.44	1.30	96971000	220510000	59905000	135570000	165080000	105350000	0.41	0.88
Apolipoprotein C-III	sp|P0DN28|APOC3_HORSE;tr|A0A3Q2I0V8|A0A3Q2I0V8_HORSE	38486000	2.28077e+07	34144000	75691000	15303000	32400000	127170000	22024000	0.65	1.22	53611000	93147000	31354000	31497500	82153000	19829000	0.20	0.72	37470000	68977000	24849000	35871000	79985000	20937000	0.88	1.00	39201500	54199000	12072000	38266000	44761000	6084100	0.78	0.95
Apolipoprotein D	tr|F6XM13|F6XM13_HORSE	7531450	1.3591e+06	NA	NA	NA	NA	NA	NA	NA	NA	NA	NA	NA	NA	NA	NA	NA	NA	NA	NA	NA	NA	NA	NA	NA	NA	8486800	10859000	5902400	7425750	7865300	6526000	0.28	0.81
Apolipoprotein E	tr|F6VBP9|F6VBP9_HORSE	4670800	915207	11418500	13648000	9123600	10213000	10625000	7742400	0.19	1.65	9951550	14353000	8720000	9523100	13551000	5292600	0.47	0.85	13139500	14477000	9634400	11101000	14741000	8782800	0.49	1.24	12009000	14238000	8937400	9799050	14783000	6206500	0.13	1.03
Apolipoprotein E	tr|F6RZ27|F6RZ27_HORSE;tr|A0A5F5PEE6|A0A5F5PEE6_HORSE	68331000	3.90279e+07	85059000	129320000	11965000	51835750	127090000	30768000	0.46	1.31	132465000	209510000	67109000	94946500	110040000	48250000	0.01	1.63	42759500	119630000	22547000	75581000	110170000	37050000	0.21	1.68	65201000	112730000	45954000	53318000	96917000	16152000	0.22	0.80
Apolipoprotein E	tr|F6Z2L5|F6Z2L5_HORSE;CON__P15497	5817900000	2.37404e+09	4770950000	10649000000	3586600000	5666200000	9964100000	3993800000	0.61	1.24	7781250000	11441000000	4056600000	7944100000	11108000000	4672700000	0.94	0.95	5536100000	7755300000	2298800000	6962500000	8591700000	1750700000	0.82	1.06	6423200000	8773700000	1894900000	5349300000	7998200000	1951800000	0.50	0.88
Apolipoprotein H	tr|F6Z041|F6Z041_HORSE;CON__P17690	253320000	4.407e+07	223240000	257340000	159580000	216890000	264480000	140070000	0.85	1.04	271255000	323540000	229400000	253940000	270210000	182070000	0.04	0.60	235065000	317700000	174910000	273710000	320500000	138810000	0.69	1.10	283110000	330530000	228340000	264130000	296260000	215450000	0.14	0.88
Apolipoprotein M	tr|F6UEG9|F6UEG9_HORSE;tr|A0A3Q2GSX0|A0A3Q2GSX0_HORSE	4544700	670227	NA	NA	NA	NA	NA	NA	NA	NA	4709500	5523700	4032900	4544700	5015600	4310000	0.71	0.88	NA	NA	NA	NA	NA	NA	NA	NA	NA	NA	NA	NA	NA	NA	NA	NA
Apolipoprotein R	tr|F6YWC0|F6YWC0_HORSE	8264300	2.25568e+06	7353150	14064000	3953800	8264300	12489000	6015800	0.80	1.12	8455000	10652000	7287000	7799100	9903100	5244300	0.26	0.73	8303350	10013000	6456300	8957200	11946000	5590300	0.83	1.04	8843450	10636000	3364900	8362800	9602600	5868400	0.99	1.00
Attractin	tr|A0A5F5PZX4|A0A5F5PZX4_HORSE;tr|A0A5F5PIE1|A0A5F5PIE1_HORSE;tr|F6YWX3|F6YWX3_HORSE	9250050	5.17177e+06	8193350	15924000	4405500	8652300	25192000	6025500	0.28	1.47	9954500	26285000	3026800	11174500	22048000	6721300	0.70	0.90	10513600	14484000	7212100	9110600	12268000	7826400	0.70	1.08	3849600	5451500	3253700	3979500	5528000	3888900	0.74	0.95
BPI fold containing family A member 2	tr|F7DU87|F7DU87_HORSE	181830000	2.75474e+08	418440000	751150000	16865000	282145000	1738200000	98641000	0.62	1.23	321640000	396760000	139990000	146330000	557710000	104750000	0.65	0.90	122100000	307660000	71943000	124158000	272930000	14700000	0.56	1.24	136365000	387610000	83237000	136925000	253540000	98248000	0.69	0.95
C3/C5 convertase	tr|A0A3Q2IDD2|A0A3Q2IDD2_HORSE;tr|K9KBR1|K9KBR1_HORSE;CON__Q3KUS7	1412400000	1.82821e+08	1435500000	1560200000	1166400000	1394350000	1696500000	1134400000	0.88	1.01	1621400000	1784300000	1323100000	1405250000	1702900000	1188300000	0.24	0.73	1274900000	1778800000	1120400000	1318500000	1632800000	943680000	0.83	1.05	1352100000	1527400000	1225500000	1297200000	1554400000	1142100000	0.61	0.92
C3/C5 convertase	tr|F6PPQ0|F6PPQ0_HORSE;tr|A0A3Q2IDE0|A0A3Q2IDE0_HORSE;tr|A0A3Q2ICR1|A0A3Q2ICR1_HORSE;tr|A0A3Q2HC43|A0A3Q2HC43_HORSE	81224000	1.77514e+07	78230000	125170000	58977000	88189000	119370000	61497000	0.73	1.21	85288500	136790000	69619000	81093000	101810000	68893000	0.23	0.74	85394000	119060000	68468000	83097500	113400000	50567000	0.67	1.12	81517000	92421000	73377000	78861000	111090000	72298000	0.71	0.94
Carboxylic ester hydrolase	tr|F6UN85|F6UN85_HORSE;tr|F6PRI5|F6PRI5_HORSE;tr|A0A5F5PWT1|A0A5F5PWT1_HORSE;tr|A0A3Q2HQV6|A0A3Q2HQV6_HORSE;tr|A0A3Q2IDC4|A0A3Q2IDC4_HORSE;tr|A0A3Q2LAR7|A0A3Q2LAR7_HORSE;tr|A0A3Q2GWC9|A0A3Q2GWC9_HORSE;tr|A0A3Q2GZ24|A0A3Q2GZ24_HORSE	1523100000	1.19981e+09	1937250000	4719000000	1281100000	1918125000	4070400000	801580000	0.81	1.10	1343950000	6687400000	806220000	1370650000	2838350000	1032900000	0.64	0.91	1504000000	4225100000	1146300000	2192100000	5640000000	668120000	0.39	1.41	1006000000	5078800000	890790000	1621250000	2773800000	906040000	0.98	1.01
Carboxypeptidase B2	tr|A0A5F5PLV2|A0A5F5PLV2_HORSE;tr|F6PSH3|F6PSH3_HORSE;CON__Q2KIG3	45053000	1.2644e+07	45053000	64030000	30143000	43637000	51892500	28964000	0.48	1.29	43272000	46769000	39978000	43119500	52755000	26552000	0.66	0.90	46734000	102420000	42517000	46532500	63127000	41247000	0.23	1.62	51520000	58647000	26018000	45462000	54404000	39765000	0.59	0.92
Carboxypeptidase N subunit 1	tr|F6WZA8|F6WZA8_HORSE;CON__Q2KJ83	31643000	1.54687e+07	36773000	49815000	21378000	42574750	86621000	26933000	0.23	1.47	30024000	60217000	21159000	30501000	59731000	24157000	0.43	0.82	36960500	73322000	22866000	39419500	63441000	23188000	0.85	1.04	30426500	52299000	20938000	29384500	35069000	27331000	0.49	0.88
Carboxypeptidase N subunit 2	tr|F6QFD9|F6QFD9_HORSE	29904000	8.08932e+06	22574000	36537000	8318700	28729500	29767000	11381000	0.58	1.30	34138500	37852000	16834000	30050500	38457000	9553600	0.54	0.85	29514000	33861000	18664000	35348000	37594000	20709000	0.20	1.92	32891000	45981000	22240000	29544000	32569000	14229000	0.22	0.78
CD5 molecule like	tr|F7BXD8|F7BXD8_HORSE;tr|A0A3Q2HC10|A0A3Q2HC10_HORSE	36695000	2.31031e+07	30784500	88599000	14219000	21242000	42146000	20203000	0.19	1.77	40839500	120640000	24798000	46878000	89471000	17422000	0.91	0.94	33358500	91942000	14337000	30183000	51141000	18285000	0.75	1.05	36440000	112530000	20864000	46297000	57339000	31731000	0.72	0.95
Ceruloplasmin	tr|F6PQ46|F6PQ46_HORSE;CON__ENSEMBL:ENSBTAP00000031900;tr|Q9N1X0|Q9N1X0_HORSE;tr|A0A3Q2KU96|A0A3Q2KU96_HORSE;tr|A0A3Q2I2Q5|A0A3Q2I2Q5_HORSE;tr|A0A3Q2I7N2|A0A3Q2I7N2_HORSE	2946000000	5.23e+08	3251400000	4031200000	2122900000	3287850000	3740500000	2637800000	0.92	0.98	3192800000	4620800000	2790500000	3020575000	3370500000	2324100000	0.16	0.72	2650450000	3815100000	2104200000	2835000000	3306050000	2184800000	0.76	1.04	2889400000	3440300000	1917400000	2629800000	3242900000	2034400000	0.44	0.84
Christmas factor	tr|A0A5F5PYP6|A0A5F5PYP6_HORSE;tr|F6RFT9|F6RFT9_HORSE	6392450	903716	NA	NA	NA	NA	NA	NA	NA	NA	6601050	7846900	6281600	6803400	7974200	5351800	0.91	0.95	7058250	7623700	5218500	5725800	7628200	5049200	0.38	1.46	9184100	19311000	3282900	8803500	15578000	4528600	0.90	0.99
Clusterin	tr|A0A3Q2L3I3|A0A3Q2L3I3_HORSE;sp|Q29482|CLUS_HORSE;tr|A0A5S7MJB1|A0A5S7MJB1_HORSE;CON__P17697	245580000	6.29008e+07	162450000	280970000	78530000	191467500	284820000	99539000	0.66	1.20	219125000	276260000	178510000	214980000	245580000	165040000	0.30	0.72	264795000	286710000	123070000	230520000	317500000	197980000	0.68	1.10	310640000	359300000	206990000	275475000	376910000	231010000	0.45	0.85
Coagulation factor V	tr|F7DZ01|F7DZ01_HORSE	21752000	6.55403e+06	16594500	28046000	9928200	14088500	30155000	11714000	0.84	1.06	21746500	28978000	8513500	21656500	29570000	13147000	0.93	0.95	17423000	30139000	5232900	23678250	26453000	15197000	0.17	2.19	26227000	28721000	6604200	21362000	26559000	16228000	0.69	0.95
Coagulation factor X	tr|F6TDH5|F6TDH5_HORSE	7964400	1.37808e+06	7383750	9745600	6968400	7572700	8763100	6247000	0.76	1.17	8522300	10891000	6066100	7610500	8369000	6919400	0.12	0.74	7964400	11825000	6552800	8251500	9754500	5917100	0.77	1.04	8505500	10006000	7310900	7341600	10655000	5889900	0.55	0.88
Coagulation factor XII	tr|F7DGR1|F7DGR1_HORSE	98753000	2.78695e+07	93068500	144530000	38841000	109568750	181560000	78155000	0.12	1.75	91980500	148510000	65592000	93427500	98774000	66330000	0.43	0.81	102245000	116120000	77821000	98753000	154625000	80575000	0.60	1.20	109870000	128380000	92103000	105755000	210400000	92568000	0.42	0.86
Coagulation factor XIII A chain	tr|F6UZI2|F6UZI2_HORSE;tr|A0A3Q2HID2|A0A3Q2HID2_HORSE;tr|A0A3Q2HJH2|A0A3Q2HJH2_HORSE;tr|A0A3Q2II92|A0A3Q2II92_HORSE	32403000	9.48109e+06	30637500	31279000	20047000	29863000	40314000	29053000	0.32	1.38	31048500	41917000	23818000	35211000	43138000	25350000	0.34	0.76	35581000	71393000	22675000	30341500	35286000	18789000	0.25	1.48	33440000	36190000	23373000	35471000	58904000	25679000	0.31	0.87
Coagulation factor XIII B chain	tr|F7C7J6|F7C7J6_HORSE;CON__Q2TBQ1	7069300	1.31951e+06	6215500	10928000	4544900	7493600	9777600	5668000	0.84	1.09	7401400	9993600	5165000	7054300	7434200	5459400	0.23	0.73	6671800	8811900	5526400	6950800	7643900	5431800	0.63	1.18	7577700	8648800	5751000	7437050	8613800	5784300	0.99	0.99
Complement C1q C chain	tr|F7DBT2|F7DBT2_HORSE;tr|A0A3B0ITF5|A0A3B0ITF5_HORSE;tr|A0A3Q2I424|A0A3Q2I424_HORSE	32349000	1.0051e+07	37997500	59971000	24553000	35329500	51042000	25348000	0.51	1.29	31671000	36652000	13457000	31975500	36746000	21790000	0.66	0.91	28802500	66328000	20483000	39588000	60344000	24386000	0.44	1.32	30702000	33371000	23480000	29862500	36394000	24051000	0.91	0.98
Complement C1q subcomponent subunit A	tr|A0A3B0ITS7|A0A3B0ITS7_HORSE	44800000	1.782e+07	42705000	92965000	29649000	42902000	75130000	32018000	0.70	1.22	41521000	77063000	38633000	52254000	118510000	23791000	0.54	0.86	44642500	50335000	38957000	41479500	74652500	16419000	0.86	1.02	47384000	68810000	23257000	46242000	72270000	34360000	0.53	0.88
Complement C1s	tr|F7BQD6|F7BQD6_HORSE	47113000	8.45018e+06	43338500	50247000	22578000	45713000	52513000	15938000	0.84	1.07	51543000	69315000	45963000	46625500	55580000	33924000	0.12	0.75	42909000	53195000	35491000	48175000	57880000	22888000	0.56	1.23	45692000	52747000	40336000	46737500	54728000	36103000	0.86	0.98
Complement C3	tr|F7BTW7|F7BTW7_HORSE	51274000	2.26909e+07	43203000	128890000	30131000	66106500	131170000	37838000	0.80	1.13	34977000	49436000	26232000	36398500	61171000	25014000	0.32	0.74	47477000	97457000	35526000	62875500	67997000	46234000	0.61	1.20	41857000	59386000	37936000	53398000	85505000	30282000	0.19	0.91
Complement C3	tr|A0A3Q2HWQ6|A0A3Q2HWQ6_HORSE	2899000000	4.91902e+08	2844550000	3580800000	1736300000	3119025000	3824600000	2696700000	0.18	1.77	2752550000	4056000000	1572600000	2796400000	3357100000	2395450000	0.96	0.96	2950600000	3511700000	2593200000	2840900000	3801300000	1915600000	0.66	1.16	3146300000	3398900000	2368200000	3071350000	3709900000	1811200000	0.72	0.95
Complement C4-A	tr|F6XSF7|F6XSF7_HORSE;CON__P01030;CON__ENSEMBL:ENSBTAP00000007350	1156400000	3.15764e+08	1202550000	1499900000	965600000	1469250000	2111800000	920800000	0.12	1.63	1075100000	1409200000	959900000	1179295000	1594700000	653650000	0.73	0.90	1368750000	1602800000	939540000	1067700000	1596400000	629630000	0.20	1.83	1123400000	1223600000	552800000	1069900000	1984300000	755980000	0.42	0.87
Complement C5	tr|F7A692|F7A692_HORSE	402750000	1.36842e+08	409365000	585400000	50136000	376295000	578100000	266320000	0.98	0.99	426800000	496100000	161960000	298335000	414700000	218500000	0.08	0.68	425140000	652150000	323990000	234500000	526040000	184470000	0.06	3.30	410560000	554800000	174180000	393775000	506680000	9783300	0.33	0.82
Complement C7	tr|A0A3Q2KNA7|A0A3Q2KNA7_HORSE;tr|A0A3Q2H319|A0A3Q2H319_HORSE;tr|A0A3Q2GVH2|A0A3Q2GVH2_HORSE;tr|A0A3Q2I4S4|A0A3Q2I4S4_HORSE;tr|F6Q7J3|F6Q7J3_HORSE;CON__Q29RQ1	28028500	7.84033e+06	27747000	35426000	20526000	23576000	34239000	12414000	0.33	1.31	30713500	32622000	15927000	25384000	40737000	16589500	0.83	0.90	25655500	36340000	17223000	28265000	39446000	4526800	0.81	1.06	34484000	37382000	16253000	34660500	40567000	16332000	0.86	0.98
Complement C8 alpha chain	tr|F7CFN5|F7CFN5_HORSE;tr|A0A5F5PQS3|A0A5F5PQS3_HORSE	24915000	9.27156e+06	22493000	39750000	6963400	26497000	43633000	10249000	0.60	1.28	23178000	43513000	19147000	24915000	33592000	13956000	0.53	0.86	24148000	56634000	7149600	22403000	25100000	17847000	0.55	1.28	26564500	40548000	13357000	26253500	34729000	21572000	0.87	0.98
Complement C8 gamma chain	tr|F6Y0C1|F6Y0C1_HORSE	16596000	3.67662e+06	13868500	23635000	10325000	17472000	22564000	11876000	0.26	1.49	18290000	25401000	10574000	15934500	21789000	11833800	0.55	0.86	16561500	22729000	11736000	15092000	19703000	12266000	0.41	1.42	16199500	27953000	11062000	16740000	19008000	11362000	0.63	0.91
Complement component 4 binding protein alpha	tr|A0A3Q2HVB6|A0A3Q2HVB6_HORSE;tr|F6ZD61|F6ZD61_HORSE;tr|F7BSN5|F7BSN5_HORSE	134230000	4.54438e+07	112887500	203380000	60114000	107890000	210570000	64974000	0.81	1.11	160130000	217990000	139660000	152405000	238860000	109145000	0.79	0.90	109435000	161580000	69606000	127480000	184150000	47456000	0.39	1.44	165970000	191540000	105340000	126225000	146540000	20521000	0.06	1.60
Complement component 8 subunit beta	tr|F7AXF6|F7AXF6_HORSE;tr|A0A3Q2LBD1|A0A3Q2LBD1_HORSE	7667900	2.54263e+06	6771600	14167000	4446400	8072900	9550000	6919700	0.94	0.97	8253300	16043000	7016600	7697300	13100000	5125700	0.48	0.85	7556600	10005000	6209400	6901900	9229400	4963500	0.46	1.23	9068900	12574000	6859200	7236900	9194300	4129800	0.10	1.36
Complement component C6	tr|A0A5F5PGY6|A0A5F5PGY6_HORSE;tr|A0A5F5PZ48|A0A5F5PZ48_HORSE;tr|F6YQL3|F6YQL3_HORSE	4878325	1.08493e+06	NA	NA	NA	NA	NA	NA	NA	NA	6497500	7740600	5269300	5960000	6616100	3726500	0.08	0.76	NA	NA	NA	NA	NA	NA	NA	NA	NA	NA	NA	NA	NA	NA	NA	NA
Complement component C9	sp|P48770|CO9_HORSE;tr|F6UFT2|F6UFT2_HORSE;CON__Q3MHN2	26992000	1.22993e+07	27929000	75221000	16032000	25433500	63463000	22511000	0.77	1.15	25923500	30423000	14771000	26786000	30854000	23609000	0.29	0.72	28729000	71709000	16276000	28515000	66166000	24407000	0.72	1.10	31525000	34749000	14920000	25337000	31053000	22671000	0.44	0.85
Complement factor H	tr|F7E3H8|F7E3H8_HORSE;tr|F6ZR63|F6ZR63_HORSE;tr|F6ZQ77|F6ZQ77_HORSE;tr|F6UHF2|F6UHF2_HORSE;tr|F6U1J0|F6U1J0_HORSE;tr|A0A3Q2H680|A0A3Q2H680_HORSE;tr|A0A3Q2IBX8|A0A3Q2IBX8_HORSE;tr|A0A5F5PVI7|A0A5F5PVI7_HORSE;tr|A0A5F5PRS0|A0A5F5PRS0_HORSE	291180000	6.44099e+07	266385000	357620000	233450000	249630000	344290000	147430000	0.41	1.30	312500000	409300000	270370000	307100000	362290000	213550000	0.22	0.74	259210000	395880000	204800000	291180000	372180000	81245000	0.63	1.19	325110000	352090000	276880000	253670000	309110000	62392000	0.03	1.17
Complement factor I	tr|F7APU2|F7APU2_HORSE;tr|A0A5F5PQ45|A0A5F5PQ45_HORSE;CON__Q32PI4	152370000	3.478e+07	124235000	155350000	62576000	137175000	217080000	105190000	0.09	2.60	153035000	185060000	126220000	148330000	191210000	131860000	0.79	0.89	156555000	204490000	63464000	157320000	208380000	88024000	0.94	1.02	178460000	222690000	116990000	163105000	190680000	100460000	0.36	0.82
Complement factor properdin	tr|F6SP74|F6SP74_HORSE	5435950	1.60624e+06	5816750	12314000	4030600	5444100	5922300	2640500	0.32	1.33	6530000	7763300	5056300	5134500	7924400	3369100	0.25	0.74	NA	NA	NA	NA	NA	NA	NA	NA	5904900	7485900	4537800	4223800	5843600	2823800	0.02	2.03
Complement subcomponent C1r	tr|F6Z5L1|F6Z5L1_HORSE	28763000	5.58247e+06	30230500	43497000	22356000	28700000	41690000	20705000	0.78	1.12	29965000	34246000	27489000	30237500	40056000	15895500	0.61	0.90	28431500	41515000	23922000	29913000	34162500	25444000	0.94	1.00	24925000	29424000	19024000	27852500	29891000	24129000	0.08	1.62
C-type lectin domain family 3 member B	tr|A0A3Q2GT53|A0A3Q2GT53_HORSE;tr|F7AW05|F7AW05_HORSE;CON__Q2KIS7	62186500	2.04621e+07	52291500	70414000	9367800	44097750	79470000	13057000	0.85	1.02	68484000	87783000	39425000	47630500	78922000	39599000	0.33	0.76	48147000	81981000	32223000	69636000	76282000	57582000	0.12	2.28	72437000	96385000	54083000	56121000	101990000	34912000	0.17	0.89
EGF containing fibulin extracellular matrix protein 1	tr|F6PVG3|F6PVG3_HORSE;tr|F6T0M8|F6T0M8_HORSE;tr|A0A3Q2GU85|A0A3Q2GU85_HORSE;tr|A0A3Q2I0Z0|A0A3Q2I0Z0_HORSE;tr|A0A3Q2HWG1|A0A3Q2HWG1_HORSE	7382700	1.70392e+06	NA	NA	NA	NA	NA	NA	NA	NA	7563600	9342200	4638200	6317800	7290200	3861400	0.14	0.74	NA	NA	NA	NA	NA	NA	NA	NA	7258850	10269000	5396100	7644600	9627300	5445200	0.77	0.95
Extracellular matrix protein 1	tr|F6QYS3|F6QYS3_HORSE;tr|A0A5F5PJH9|A0A5F5PJH9_HORSE	50022000	1.33308e+07	43175500	86902000	36197000	36956500	57441000	30457000	0.24	1.43	70283000	80476000	47183000	55103000	59799000	41277000	0.02	0.97	42313000	59666000	19953000	48740000	63963000	44052000	0.14	2.08	51992000	77579000	45492000	49190000	65733000	36080000	0.19	0.90
Fetuin B	tr|F6RRV1|F6RRV1_HORSE;tr|A0A5F5PWY1|A0A5F5PWY1_HORSE;tr|A0A5F5Q236|A0A5F5Q236_HORSE;tr|A0A5F5PUG6|A0A5F5PUG6_HORSE	478470000	2.68821e+08	205930000	968100000	183980000	274525000	555480000	161130000	0.90	1.01	230385000	302030000	78836000	240795000	461660000	127280000	0.36	0.77	640510000	928370000	420120000	570220000	1184500000	371865000	0.66	1.13	623270000	981360000	506290000	699225000	773420000	504820000	0.98	1.02
Fibrinogen alpha chain	tr|A0A3Q2HTG2|A0A3Q2HTG2_HORSE;tr|O97641|O97641_HORSE;tr|Q7M2U4|Q7M2U4_HORSE	10102000000	2.77044e+09	9396700000	17146000000	5492600000	8716125000	15393000000	6890500000	0.96	0.98	12950500000	14409000000	7036400000	10444700000	13502000000	7527700000	0.10	0.71	8413400000	11892000000	6381100000	10521000000	13578000000	5854350000	0.60	1.21	11670000000	13520000000	4621900000	9720250000	11734000000	5880100000	0.22	0.76
Fibrinogen beta chain	tr|A0A5F5PJQ9|A0A5F5PJQ9_HORSE;tr|F6PH38|F6PH38_HORSE;CON__P02676;tr|A0A3Q2LMI3|A0A3Q2LMI3_HORSE;tr|A0A3Q2H7Z9|A0A3Q2H7Z9_HORSE;tr|A0A5F5PKG6|A0A5F5PKG6_HORSE;tr|A0A5F5PEF1|A0A5F5PEF1_HORSE	6094400000	1.44765e+09	5357750000	9742100000	4270200000	5458100000	9099900000	4573500000	0.96	0.98	7554050000	8938000000	4651000000	6071000000	7441600000	4496750000	0.07	0.81	5410350000	6938200000	4457700000	5598000000	8013800000	3676200000	0.91	1.02	7093900000	7755400000	3979500000	5933150000	7455100000	4155900000	0.20	0.84
Fibrinogen gamma chain	tr|F6W2Y1|F6W2Y1_HORSE;tr|A0A5F5PPB8|A0A5F5PPB8_HORSE;tr|O02682|O02682_EQUPR	4864500000	1.02263e+09	4356950000	7899200000	3246100000	4382850000	6760300000	2946700000	0.82	1.09	5604700000	6539000000	4911500000	4874900000	6130100000	3993100000	0.09	0.74	3910250000	5278600000	3102300000	4338500000	5494200000	2591250000	0.69	1.08	5507500000	6173600000	3648700000	4917300000	5428200000	3744700000	0.12	1.13
Fibronectin	tr|F7CN11|F7CN11_HORSE;tr|A0A3Q2KU18|A0A3Q2KU18_HORSE;tr|F7CN05|F7CN05_HORSE;sp|Q28377|FINC_HORSE;tr|A0A5F5PTE1|A0A5F5PTE1_HORSE;tr|A0A3Q2H4P9|A0A3Q2H4P9_HORSE;tr|O46557|O46557_HORSE	1059900000	3.43049e+08	949500000	1357900000	611080000	872980000	1380100000	444860000	0.76	1.16	1236250000	1687100000	620190000	1059050000	1363700000	446900000	0.19	0.71	1011830000	1494000000	419120000	1059900000	1177700000	455610000	0.85	1.04	1203500000	1647600000	594480000	954895000	1631900000	437290000	0.27	0.81
Fibulin-1	tr|F7ABC9|F7ABC9_HORSE;tr|A0A3Q2GXX5|A0A3Q2GXX5_HORSE;tr|A0A3Q2IKG2|A0A3Q2IKG2_HORSE;CON__ENSEMBL:ENSBTAP00000016046	15061000	2.97587e+06	15475000	21331000	13627000	15009000	19176000	8521100	0.46	1.29	17029000	18359000	14329000	14885500	17772000	12003000	0.05	0.71	13039000	18719000	8049000	14239000	17674000	11317000	0.73	1.09	15277000	18691000	9561200	13479000	18152000	9324200	0.58	0.92
Gc-globulin	tr|F6T0P6|F6T0P6_HORSE;tr|A0A3Q2GXB1|A0A3Q2GXB1_HORSE	2667100000	4.43746e+08	2556900000	3642600000	2073600000	2747800000	2839200000	1770600000	0.81	1.10	2551100000	2848900000	2150200000	2402900000	2866200000	1850100000	0.40	0.80	2719850000	3438800000	2374900000	2666200000	3200400000	1617600000	0.43	1.35	2973300000	3647000000	2526600000	2607350000	3340700000	2064300000	0.20	0.89
Gelsolin	sp|Q28372|GELS_HORSE;tr|A0A3Q2H4N7|A0A3Q2H4N7_HORSE;tr|F7DHZ1|F7DHZ1_HORSE;tr|A0A3Q2H1L4|A0A3Q2H1L4_HORSE;tr|F7E2D1|F7E2D1_HORSE;tr|A0A3Q2I2G1|A0A3Q2I2G1_HORSE;tr|A0A3Q2KVN6|A0A3Q2KVN6_HORSE;CON__Q3SX14;tr|Q6X9X6|Q6X9X6_HORSE	487720000	9.27314e+07	483125000	792690000	414160000	450487500	565560000	330770000	0.31	1.47	490375000	558070000	439920000	450475000	634810000	325050000	0.30	0.73	486010000	628700000	347200000	519680000	726040000	423780000	0.21	1.77	530200000	595140000	400730000	455675000	615760000	372730000	0.23	0.76
Glutathione peroxidase	tr|A0A5F5PST7|A0A5F5PST7_HORSE;tr|Q9N2C4|Q9N2C4_HORSE;tr|F7CPY6|F7CPY6_HORSE	19797000	3.99618e+06	20044000	29613000	16195000	21182000	28503000	16126000	0.75	1.20	19785000	27191000	15254000	17779500	24764000	12128000	0.41	0.80	17663500	25219000	14884000	15681500	25226000	13615000	0.74	1.05	20664000	23484000	16187000	19400000	20302000	16904000	0.36	0.81
Glycosyl-phosphatidylinositol-specific phospholipase D	tr|F7A8N4|F7A8N4_HORSE;tr|A0A3Q2LG05|A0A3Q2LG05_HORSE	2170150	510691	NA	NA	NA	NA	NA	NA	NA	NA	2400450	3182700	2179300	2125100	3588000	1491900	0.62	0.90	NA	NA	NA	NA	NA	NA	NA	NA	NA	NA	NA	NA	NA	NA	NA	NA
Haptoglobin	tr|F6XWM5|F6XWM5_HORSE;tr|A0A5F5PPX0|A0A5F5PPX0_HORSE;tr|A0A3Q2HBR4|A0A3Q2HBR4_HORSE	4209400000	1.68693e+09	4966400000	7815400000	2579700000	3829350000	8210400000	1575700000	0.31	1.40	5829650000	8171400000	3692000000	4819800000	7215300000	1855800000	0.16	0.74	3963400000	5582500000	2876500000	2571400000	6504800000	1733200000	0.32	1.55	4472200000	5316500000	2256200000	3106000000	4413000000	1808700000	0.04	1.19
Hemoglobin subunit alpha	sp|P01958|HBA_HORSE;tr|Q95MA1|Q95MA1_HORSE;CON__P01966;sp|P13787|HBAZ_HORSE	213735000	3.56572e+08	193925000	357710000	64685000	135710000	403100000	98360000	0.84	1.05	207965000	497770000	68037000	235235000	1430300000	26631000	0.48	0.83	215460000	453570000	80822000	151920000	211230000	73555000	0.11	2.64	464160000	2049100000	66231000	396380000	1096900000	212010000	0.43	0.84
Hemoglobin subunit beta	sp|P02062|HBB_HORSE;tr|A0A1K0FUE2|A0A1K0FUE2_HORSE;tr|A0A5F5Q369|A0A5F5Q369_HORSE;tr|A0A3Q2GVQ1|A0A3Q2GVQ1_HORSE;tr|F6RDD3|F6RDD3_HORSE;tr|F6VE37|F6VE37_HORSE;CON__P02070;tr|F6RF57|F6RF57_HORSE;tr|A0A1K0GV35|A0A1K0GV35_HORSE;tr|Q95N60|Q95N60_HORSE;tr|Q95N62|Q95N62_HORSE;tr|Q9XT19|Q9XT19_EQUPR;tr|Q9TUY6|Q9TUY6_HORSE;tr|Q9TUY5|Q9TUY5_HORSE;tr|Q95183|Q95183_HORSE	122250000	2.20748e+08	123705000	230130000	82668000	84943000	210350000	11774000	0.21	1.49	115590000	297920000	37445000	135205000	1048000000	30639000	0.42	0.82	103191000	225790000	65766000	109530000	179160000	69221000	0.74	1.06	236020000	1374600000	63541000	241570000	441760000	147910000	0.33	0.83
Hemopexin	tr|F6X1I8|F6X1I8_HORSE	1379000000	3.19949e+08	1412950000	1675900000	1188600000	1336500000	1865200000	1231400000	0.60	1.30	1193300000	1422100000	929380000	1167375000	1713900000	887940000	0.83	0.90	1642300000	1899900000	1269600000	1518300000	2386300000	1125850000	0.75	1.04	1616200000	2068900000	1023300000	1234500000	2278100000	809840000	0.49	0.88
Histidine rich glycoprotein	tr|F6ZI35|F6ZI35_HORSE	3610900000	1.2057e+09	3507300000	5103600000	1576600000	3385900000	4707100000	2106200000	0.73	1.21	2340000000	2877500000	2057500000	2442350000	3699700000	1779300000	0.71	0.89	4179350000	8047500000	3475400000	3953700000	6343800000	3073400000	0.55	1.26	4015500000	4635600000	3593700000	4241700000	6707300000	2974900000	0.50	0.87
Hyaluronan binding protein 2	tr|F6VZ73|F6VZ73_HORSE;tr|A0A5F5PJC3|A0A5F5PJC3_HORSE;tr|A0A5F5Q175|A0A5F5Q175_HORSE	10961000	3.17922e+06	9213800	14636000	6127000	10301050	13308000	5678100	0.91	1.01	11078500	12542000	10176000	10090300	15199000	4213600	0.26	0.74	10959000	14402000	7116000	11390500	16391000	6545300	0.97	0.98	16031000	18829000	6588500	11316000	17020000	9977700	0.54	0.88
Ig-like domain-containing protein	tr|H9GZR2|H9GZR2_HORSE;tr|A0A5F5Q393|A0A5F5Q393_HORSE	61076000	4.26914e+07	47704500	88813000	16883000	77146000	135780000	40247000	0.04	5.22	43650500	185630000	8963900	50261000	151660000	29646000	0.41	0.80	65802500	138720000	9001600	109860000	147140000	32966000	0.36	1.40	39615500	80880000	13670000	81828000	166770000	23528000	0.08	1.41
Ig-like domain-containing protein	tr|A0A3Q2H7N4|A0A3Q2H7N4_HORSE;tr|F6V5H1|F6V5H1_HORSE;tr|A0A3Q2LJM7|A0A3Q2LJM7_HORSE;tr|A0A3Q2H705|A0A3Q2H705_HORSE;tr|A0A3Q2LK80|A0A3Q2LK80_HORSE;tr|A0A3Q2HGG1|A0A3Q2HGG1_HORSE;tr|A0A3Q2H342|A0A3Q2H342_HORSE;tr|A0A3Q2GXZ7|A0A3Q2GXZ7_HORSE;tr|A0A3Q2GYU1|A0A3Q2GYU1_HORSE;tr|A0A3Q2H1D2|A0A3Q2H1D2_HORSE	91164000	1.50777e+08	95340000	572750000	20375000	76842500	189760000	22976000	0.28	1.51	117175000	714050000	51622000	63076500	286740000	38341000	0.21	0.75	90759500	523560000	22732000	68220250	210340000	44276000	0.42	1.39	277280000	543680000	76803000	101260000	298810000	53845000	0.10	1.25
Ig-like domain-containing protein	tr|A0A5F5PGW4|A0A5F5PGW4_HORSE	203715000	1.24638e+08	160280000	330800000	107220000	188150000	216260000	24136000	0.56	1.33	212170000	461480000	66728000	142810000	256160000	27833000	0.15	0.73	216400000	505230000	128760000	156630000	322320000	23471000	0.07	2.66	295000000	677140000	110290000	239265000	349820000	71953000	0.21	0.82
Ig-like domain-containing protein	tr|H9GZT5|H9GZT5_HORSE	164490000	3.85136e+07	159580000	237420000	125210000	148200000	208100000	116660000	0.34	1.27	166940000	223410000	137500000	156035000	211500000	103960500	0.28	0.73	134600000	241250000	97862000	182110000	200700000	71687000	0.64	1.18	192370000	232310000	154980000	163375000	253120000	118400000	0.38	0.84
Ig-like domain-containing protein	tr|H9GZV1|H9GZV1_HORSE;tr|A0A5F5PSP3|A0A5F5PSP3_HORSE	959935000	4.67877e+08	1015975000	1639700000	189040000	711925000	1655700000	160340000	0.68	1.22	1023100000	1563000000	874050000	748430000	1455300000	153120000	0.06	0.76	990160000	1710700000	460030000	809910000	1530500000	64459000	0.35	1.42	1079600000	1440800000	184940000	686890000	1890200000	93949000	0.59	0.91
Ig-like domain-containing protein	tr|A0A3Q2HJE2|A0A3Q2HJE2_HORSE;tr|Q0R0D3|Q0R0D3_HORSE;tr|Q0R0C8|Q0R0C8_HORSE;tr|D9MNN2|D9MNN2_HORSE;tr|Q861K5|Q861K5_HORSE;tr|Q861K3|Q861K3_HORSE;tr|Q0R0D7|Q0R0D7_HORSE;tr|Q30482|Q30482_HORSE;tr|D9MNN4|D9MNN4_HORSE;tr|D9MNN3|D9MNN3_HORSE;tr|A0A5F5PU24|A0A5F5PU24_HORSE;tr|Q861M0|Q861M0_HORSE;tr|Q861M7|Q861M7_HORSE;tr|A0A5F5PYK7|A0A5F5PYK7_HORSE;tr|A0A5F5PWZ3|A0A5F5PWZ3_HORSE;tr|B2X062|B2X062_HORSE…	92870000	3.42075e+07	101080000	159010000	28265000	43952000	92837000	32399000	0.20	1.61	102540000	161400000	91229000	88203500	106020000	69312000	0.19	0.71	NA	NA	NA	NA	NA	NA	NA	NA	NA	NA	NA	NA	NA	NA	NA	NA
Immmunoglobulin lambda light chain variable region (Fragment)	tr|A0A0A1E6L5|A0A0A1E6L5_HORSE;tr|A0A0A1E4I0|A0A0A1E4I0_HORSE;tr|A0A0A1E6I2|A0A0A1E6I2_HORSE;tr|A0A0A1E6F3|A0A0A1E6F3_HORSE;tr|A0A0A1E6C0|A0A0A1E6C0_HORSE;tr|A0A0A1E6I7|A0A0A1E6I7_HORSE;tr|A0A0A1E3Y7|A0A0A1E3Y7_HORSE;tr|A0A0A1E4U0|A0A0A1E4U0_HORSE;tr|A0A0A1E6P5|A0A0A1E6P5_HORSE	56764500	3.4994e+07	89708000	121840000	18060000	41993500	130120000	18397000	0.11	2.17	80485000	120000000	42483000	35847000	91517000	18774000	0.02	1.03	44706000	153690000	28335000	54425500	64087000	28669000	0.44	1.27	96810000	146160000	47455000	52905000	93484000	27945000	0.02	1.05
Immmunoglobulin lambda light chain variable region (Fragment)	tr|A0A0A1E6G5|A0A0A1E6G5_HORSE;tr|A0A0A1E6A2|A0A0A1E6A2_HORSE;tr|A0A0A1E6G9|A0A0A1E6G9_HORSE;tr|A0A0A1E6A8|A0A0A1E6A8_HORSE	101163000	1.06281e+08	NA	NA	NA	NA	NA	NA	NA	NA	NA	NA	NA	NA	NA	NA	NA	NA	NA	NA	NA	NA	NA	NA	NA	NA	257910000	398490000	14512000	51757000	180020000	7962100	0.13	0.95
Immmunoglobulin lambda light chain variable region (Fragment)	tr|A0A0A1E417|A0A0A1E417_HORSE	1089200000	9.24588e+08	1077500000	2432400000	272460000	1155400000	2388000000	262050000	0.58	1.32	1857650000	2347600000	145850000	931525000	2389600000	275710000	0.65	0.91	1216660000	2241700000	242320000	949530000	3229900000	202380000	0.84	1.05	976480000	3757400000	471570000	977795000	3396700000	357680000	0.94	1.00
Immmunoglobulin lambda light chain variable region (Fragment)	tr|A0A0A1E543|A0A0A1E543_HORSE;tr|A0A0A1E9B4|A0A0A1E9B4_HORSE;tr|A0A0A1E6F7|A0A0A1E6F7_HORSE;tr|A0A0A1E6M5|A0A0A1E6M5_HORSE;tr|A0A0A1E6G2|A0A0A1E6G2_HORSE;tr|A0A0A1E422|A0A0A1E422_HORSE;tr|A0A0A1E4Z5|A0A0A1E4Z5_HORSE;tr|A0A0A1E981|A0A0A1E981_HORSE;tr|A0A0A1E458|A0A0A1E458_HORSE;tr|A0A0A1E986|A0A0A1E986_HORSE;tr|A0A0A1E6M0|A0A0A1E6M0_HORSE;tr|A0A0A1E4W7|A0A0A1E4W7_HORSE;tr|A0A0A1E6I5|A0A0A1E6I5_HO…	177220000	3.03764e+08	492570000	1331200000	110350000	169500000	325470000	49695000	0.06	3.42	190330000	607840000	34776000	70081000	258980000	20623000	0.11	0.73	353300000	1198900000	31958000	51464000	588295000	19744000	0.33	1.46	186635000	388800000	29916000	122590000	376130000	105680000	0.96	1.00
Immunoglobulin gamma 1 heavy chain constant region (Fragment)	tr|Q95M34|Q95M34_HORSE;tr|A0A3Q2I9S7|A0A3Q2I9S7_HORSE;tr|A0A3Q2HD35|A0A3Q2HD35_HORSE;tr|A0A5F5PT94|A0A5F5PT94_HORSE;CON__ENSEMBL:ENSBTAP00000024466;CON__ENSEMBL:ENSBTAP00000024462	2802100000	9.63598e+08	3036800000	4938300000	1933200000	3147250000	4631700000	1918900000	0.90	1.02	3343750000	5688200000	2090200000	2793700000	4244800000	1839550000	0.27	0.75	2297900000	3482300000	1903600000	2380000000	5081700000	1157200000	0.50	1.20	2531000000	3491200000	2296900000	2577150000	3420700000	1169700000	0.42	0.85
Immunoglobulin heavy constant epsilon	tr|H9GZV0|H9GZV0_HORSE	11111000	1.77954e+07	NA	NA	NA	NA	NA	NA	NA	NA	9670200	17423000	6225300	10253850	19099000	5282800	0.75	0.90	NA	NA	NA	NA	NA	NA	NA	NA	NA	NA	NA	NA	NA	NA	NA	NA
Immunoglobulin heavy constant mu	tr|H9GZQ9|H9GZQ9_HORSE	1927800000	6.82076e+08	2174300000	3105500000	1044500000	1112700000	2683300000	322610000	0.10	2.51	2233650000	2593300000	1937600000	1413750000	2516100000	757210000	0.03	1.00	1535600000	2594500000	858270000	1626100000	2205900000	523480000	0.59	1.22	1933400000	3192200000	1655500000	1433950000	2942200000	1003100000	0.13	1.00
Immunoglobulin heavy constant mu	tr|H9GZN9|H9GZN9_HORSE;tr|A0A3Q2H908|A0A3Q2H908_HORSE;CON__Q1RMK2	1678800000	9.43931e+08	1511050000	3879600000	880390000	1642425000	2263100000	909070000	0.38	1.31	1938300000	4816400000	956360000	1817650000	3726200000	1158800000	0.80	0.89	1623850000	4357400000	883860000	1478300000	2567200000	722920000	0.73	1.07	1409500000	4864600000	814790000	1908750000	2580400000	1341100000	0.89	0.99
Inhibitor of carbonic anhydrase	tr|F6PKE1|F6PKE1_HORSE;tr|A0A5F5PQH7|A0A5F5PQH7_HORSE	269420000	5.86952e+07	274015000	382060000	222700000	252080000	438080000	216150000	0.86	1.01	244220000	367200000	205610000	249330000	301960000	184140000	0.69	0.90	282840000	386080000	207230000	270050000	330000000	262015000	0.91	1.01	298950000	337090000	245650000	275185000	506520000	219220000	0.85	0.98
Insulin like growth factor binding protein acid labile subunit	tr|A0A3Q2LBE4|A0A3Q2LBE4_HORSE	90826000	3.992e+07	114950000	213910000	57467000	99452500	251360000	62166000	0.84	1.08	94757000	147850000	61432000	78533500	99983000	66439000	0.34	0.76	93845000	160250000	60162000	73551000	206060000	60417000	0.86	1.01	81969500	131480000	52493000	84677000	124520000	64993000	0.73	0.94
Inter-alpha-trypsin inhibitor heavy chain 1	tr|F6QX36|F6QX36_HORSE;CON__Q0VCM5	776290000	1.78529e+08	778400000	996300000	340260000	741560000	886720000	512890000	0.92	0.97	900415000	951040000	463920000	801810000	912740000	570610000	0.57	0.85	744680000	854940000	490990000	769270000	808760000	478000000	0.52	1.22	790540000	1075900000	322100000	782755000	924070000	452670000	0.54	0.88
Inter-alpha-trypsin inhibitor heavy chain 2	tr|F7DAF6|F7DAF6_HORSE;tr|A0A5F5PM55|A0A5F5PM55_HORSE;CON__Q9TRI1;tr|A6P3C5|A6P3C5_HORSE	803460000	1.9066e+08	786680000	1261700000	644540000	824680000	1518500000	652310000	0.89	1.02	742255000	1115300000	606100000	827065000	922985000	614440000	0.54	0.85	911430000	1391600000	713240000	804690000	1307500000	762740000	0.95	1.00	783260000	962890000	583290000	852340000	1119900000	727940000	0.17	0.88
Inter-alpha-trypsin inhibitor heavy chain 3	tr|A0A3Q2HN28|A0A3Q2HN28_HORSE;tr|F7AE68|F7AE68_HORSE;tr|A0A3Q2GW40|A0A3Q2GW40_HORSE;CON__Q0V8M9	11635500	4.29778e+06	13952000	25303000	7841100	11793000	18285000	8614750	0.52	1.28	11182500	17583000	8880800	11884000	15705000	9584800	0.88	0.93	NA	NA	NA	NA	NA	NA	NA	NA	12616600	16343000	8463800	10453000	11257000	7801700	0.14	0.84
Inter-alpha-trypsin inhibitor heavy chain 4	tr|A0A3Q2LE47|A0A3Q2LE47_HORSE;tr|A0A3Q2HNQ1|A0A3Q2HNQ1_HORSE;tr|F6R3F4|F6R3F4_HORSE;tr|A0A3Q2H3F6|A0A3Q2H3F6_HORSE;tr|A0A3Q2H4I3|A0A3Q2H4I3_HORSE;tr|A0A3Q2HQF8|A0A3Q2HQF8_HORSE;CON__Q3T052	264790000	6.86536e+07	271560000	319350000	116510000	307195000	463280000	188610000	0.22	1.44	268295000	348190000	63445000	246445000	356450000	180710000	0.90	0.95	268225000	357650000	218140000	251670000	321740000	74652000	0.23	1.66	276200000	318200000	158400000	263275000	353480000	106390000	0.90	0.99
Interleukin 1 receptor accessory protein	tr|F7ASE1|F7ASE1_HORSE;tr|A0A5F5PI46|A0A5F5PI46_HORSE;tr|F7AWQ9|F7AWQ9_HORSE	24535000	9.36709e+06	16318500	22816000	12141000	16844000	34004000	7343500	0.47	1.28	17757000	25963000	12523000	23077000	29819000	8205900	0.35	0.76	29066000	41137000	15959000	29648000	35716000	18833000	0.85	1.03	31880000	43805000	23856000	31413000	48695000	7424700	0.63	0.90
Joining chain of multimeric IgA and IgM	tr|A0A0B4J1C4|A0A0B4J1C4_HORSE;tr|A0A3Q2HW24|A0A3Q2HW24_HORSE	58559500	3.17239e+07	47713500	151910000	23098000	43179500	60557000	25659000	0.30	1.51	70280500	166040000	45325000	71847000	123620000	37585000	0.80	0.89	54673000	119590000	11695000	41257000	70097000	20538000	0.41	1.39	67106000	144240000	36994000	62498000	87668000	40499000	0.35	0.80
Kallikrein B1	tr|F6PR90|F6PR90_HORSE;tr|A0A5F5PGU8|A0A5F5PGU8_HORSE;tr|A0A5F5PM23|A0A5F5PM23_HORSE	4541700	1.09242e+06	NA	NA	NA	NA	NA	NA	NA	NA	4425800	4514100	4343700	4885300	6437200	4154000	0.15	0.71	4267000	6838800	3198500	5211400	5769000	3398900	0.88	1.01	5383500	6979600	4429500	5069900	8200000	3728600	0.77	0.95
Kininogen 1	tr|A0A5F5PUE2|A0A5F5PUE2_HORSE	210020000	5.51168e+07	157035000	253220000	91321000	179107500	224190000	110750000	0.91	1.00	211150000	257310000	180700000	192850000	262320000	157010000	0.35	0.75	217705000	277710000	136750000	218300000	289910000	90714000	0.95	1.00	283090000	314420000	214880000	240200000	313040000	158410000	0.10	1.17
Kininogen 1	tr|F7C0D9|F7C0D9_HORSE;CON__P01045-1;CON__Q2KJ62;CON__P01044-1	10225000	3.19541e+06	NA	NA	NA	NA	NA	NA	NA	NA	7884400	13301000	7493000	8272500	9198400	5643800	0.25	0.75	NA	NA	NA	NA	NA	NA	NA	NA	12941000	18094000	11586000	12828500	14778000	5831000	0.23	0.73
Leucine rich alpha-2-glycoprotein 1	tr|A0A3Q2I427|A0A3Q2I427_HORSE	19224000	6.32244e+06	13260000	25892000	5219500	19424500	27480000	15451000	0.07	2.62	22946500	29468000	16411000	19489500	27116000	11408000	0.37	0.78	17103500	23380000	8705300	20254000	29263000	7818150	0.49	1.25	29605000	33389000	16185000	23946000	26825000	18015000	0.47	0.87
Lumican	tr|F6SKT2|F6SKT2_HORSE;tr|A2Q0Z2|A2Q0Z2_HORSE;tr|B8K277|B8K277_HORSE;tr|Q865A5|Q865A5_HORSE;CON__Q05443	31336000	1.50937e+07	42144000	57573000	27030000	38911000	109690000	22227000	0.64	1.23	36455000	58784000	30186000	32938500	53850000	16066000	0.46	0.83	28926000	47980000	20007000	34358500	43901000	23814000	0.43	1.37	24201000	25204000	16472000	25559500	41152000	20499000	0.14	0.84
Maltase-glucoamylase	tr|F6PUW3|F6PUW3_HORSE;tr|A0A3Q2KLF0|A0A3Q2KLF0_HORSE;tr|A0A3Q2H1W5|A0A3Q2H1W5_HORSE;tr|A0A3Q2LDB5|A0A3Q2LDB5_HORSE;tr|A0A3Q2GVB7|A0A3Q2GVB7_HORSE;tr|A0A3Q2HR21|A0A3Q2HR21_HORSE;tr|A0A3Q2LHS8|A0A3Q2LHS8_HORSE;tr|A0A3Q2HRC7|A0A3Q2HRC7_HORSE;tr|F6X9C4|F6X9C4_HORSE	13752000	8.88427e+06	15183000	42118000	13317000	12609250	28491000	6674800	0.31	1.45	15767000	32654000	9203300	9830050	31133000	4124500	0.28	0.73	10976500	27172000	4145400	7901500	28099000	4199900	0.98	0.98	14985000	37281000	7016700	14432000	20773000	4665500	0.32	0.85
Matrix metallopeptidase 19	tr|F7C6S0|F7C6S0_HORSE	5396550	1.30723e+06	NA	NA	NA	NA	NA	NA	NA	NA	NA	NA	NA	NA	NA	NA	NA	NA	NA	NA	NA	NA	NA	NA	NA	NA	6228050	6824800	3270600	5988450	8300100	5243000	0.51	0.87
MHC class I antigen	tr|Q95480|Q95480_HORSE;tr|Q0R0C3|Q0R0C3_HORSE	24130000	7.36612e+06	NA	NA	NA	NA	NA	NA	NA	NA	25643000	37117000	18109000	23820000	31844000	18672000	0.70	0.89	NA	NA	NA	NA	NA	NA	NA	NA	NA	NA	NA	NA	NA	NA	NA	NA
Paraoxonase	tr|F7DTV1|F7DTV1_HORSE;tr|F7BR80|F7BR80_HORSE	272670000	1.53743e+08	257465000	386330000	169040000	318620000	589060000	174170000	0.15	1.62	245940000	428260000	207770000	220270000	298335000	194300000	0.17	0.70	331410000	641500000	220560000	290600000	1254600000	235860000	0.61	1.19	311880000	384820000	234950000	305890000	347350000	257470000	0.83	0.97
Peptidoglycan recognition protein 2	tr|F6QDQ1|F6QDQ1_HORSE;tr|A0A3Q2H5J1|A0A3Q2H5J1_HORSE;tr|A0A3Q2HAH3|A0A3Q2HAH3_HORSE	38871000	1.582e+07	45413500	83048000	27035000	58498000	84336000	33766000	0.60	1.26	40358500	88344000	31469000	34375000	55778000	26723000	0.39	0.79	39006500	76238000	29448000	33079000	48304000	25368000	0.18	1.96	37947500	51512000	29792000	42558000	51052000	32738000	0.63	0.92
Plasminogen	tr|F6USP9|F6USP9_HORSE;tr|A0A3Q2L7R0|A0A3Q2L7R0_HORSE;sp|P80010|PLMN_HORSE;tr|Q9TV90|Q9TV90_HORSE;CON__P06868	947440000	1.93993e+08	799080000	1306300000	478670000	845880000	1209500000	534570000	0.91	0.99	1058000000	1220900000	929300000	967050000	1138600000	820145000	0.12	0.72	895605000	1164000000	540180000	885520000	1046600000	602510000	0.65	1.17	1043600000	1377500000	882860000	939100000	1187700000	838010000	0.28	0.82
Pregnancy zone protein	tr|F6REX3|F6REX3_HORSE	299145000	1.46441e+08	263605000	316120000	116950000	241740000	437910000	46346000	0.85	1.05	299145000	365970000	61538000	273940000	419180000	4700100	0.73	0.89	275995000	526030000	4561700	380240000	511150000	352350000	0.28	1.50	NA	NA	NA	NA	NA	NA	NA	NA
Protein AMBP	tr|A0A5F5PEG5|A0A5F5PEG5_HORSE;tr|F6UZH0|F6UZH0_HORSE;sp|P04365|IATR_HORSE	219620000	6.12544e+07	163450000	275940000	105740000	170135000	238160000	81523000	0.74	1.20	262620000	314850000	194710000	214492500	277630000	183490000	0.03	0.74	209545000	279720000	75901000	213860000	270970000	93943500	0.92	1.00	230750000	290930000	168620000	214205000	283590000	112930000	0.22	0.82
Prothrombin	tr|F7BFJ1|F7BFJ1_HORSE	1948500000	4.04632e+08	1457800000	2341700000	1116500000	1536725000	1978700000	1309700000	0.92	0.98	2025750000	2239700000	1496600000	1908000000	2265500000	1460900000	0.53	0.87	2065300000	2417100000	1386700000	2077600000	2306700000	1225100000	0.57	1.23	2368100000	2777900000	1582500000	2114000000	2497900000	1492100000	0.20	0.87
Retinol-binding protein	tr|F6W135|F6W135_HORSE;sp|Q28369|RET4_HORSE;tr|A0A5F5PNW3|A0A5F5PNW3_HORSE;tr|A0A3Q2I1Q0|A0A3Q2I1Q0_HORSE;tr|A0A3Q2HDF1|A0A3Q2HDF1_HORSE	34956500	8.89076e+06	34216500	57351000	26222000	32518000	35851000	21581000	0.12	2.00	33986000	50159000	30015000	33107000	45768000	29822000	0.70	0.89	40366500	65721000	28739000	36803000	48811000	32251000	0.49	1.21	44294500	52472000	30660000	40030000	42505000	31015000	0.33	0.84
Serotransferrin	sp|P27425|TRFE_HORSE;tr|Q9TQV7|Q9TQV7_HORSE;tr|Q9TUP2|Q9TUP2_HORSE;tr|O97974|O97974_HORSE	14569000000	3.59843e+09	10185500000	19672000000	7742100000	12217500000	21432000000	9578500000	0.71	1.22	19373500000	19607000000	9750300000	14931500000	19098000000	12821000000	0.13	0.71	11894500000	17057000000	10789000000	16786000000	22885000000	13517000000	0.01	1.45	12941000000	16779000000	10723000000	14092000000	16572000000	11234000000	0.67	0.94
Serpin family A member 10	tr|F6SUS2|F6SUS2_HORSE;tr|A0A5F5Q4D2|A0A5F5Q4D2_HORSE	33769000	9.17261e+06	34633000	55159000	28869000	37406500	58307000	25689000	0.79	1.14	30457000	67955000	27090000	31333500	37824000	24590000	0.48	0.84	36053500	51036000	24795000	31755000	48629000	22442000	0.76	1.03	39116500	41658000	34751000	35236500	51885000	26389000	0.60	0.91
Serpin family A member 6	tr|F7DRS2|F7DRS2_HORSE	116005000	5.85038e+07	140990000	231570000	89463000	143995000	348470000	44628000	0.86	1.00	121890000	167440000	107270000	92965500	178460000	57473000	0.16	0.70	108685000	333960000	52897000	112985000	153380000	71147000	0.48	1.26	97793000	169100000	16211000	122760000	181980000	88971000	0.28	0.80
Serpin family D member 1	tr|F7BM31|F7BM31_HORSE;CON__ENSEMBL:ENSBTAP00000018574	178430000	3.96948e+07	153135000	209520000	105370000	158970000	223040000	107620000	0.91	1.00	193260000	208730000	151450000	167630000	193750000	97215000	0.03	0.64	176635000	221750000	91065000	201655000	226660000	128340000	0.67	1.12	215320000	282960000	107430000	199020000	210410000	78639000	0.32	0.86
Serpin family F member 1	tr|F7BKE1|F7BKE1_HORSE;tr|B8K250|B8K250_HORSE;CON__Q95121	40724500	1.10633e+07	41919500	75687000	17466000	47509000	55568000	22821000	0.85	1.03	47331000	63071000	31782000	38913000	48691000	25197000	0.05	0.69	29537500	57220000	24824000	39725000	46233000	29364000	0.32	1.45	44642000	55874000	30140000	34096000	44647000	25278000	0.10	1.11
Serpin family F member 2	tr|A0A5F5PW18|A0A5F5PW18_HORSE;tr|F6X449|F6X449_HORSE	55461000	1.92529e+07	60380500	82378000	27142000	55014500	92169000	25201000	0.71	1.21	58920000	78909000	41605000	43115000	71021000	27992000	0.23	0.75	49358000	139220000	30072000	57983500	85256000	37650000	0.87	1.01	237900000	273080000	208910000	229310000	310600000	186200000	0.76	0.96
Serpin family G member 1	tr|F7CZW9|F7CZW9_HORSE;CON__P50448	227850000	5.27858e+07	257875000	320880000	200080000	255390000	286060000	200650000	0.54	1.30	226260000	335210000	169050000	235085000	282810000	136590000	0.68	0.90	214030000	295940000	152900000	220890000	281540000	128610000	0.92	1.01	169250000	230450000	138980000	183235000	281360000	52262000	0.78	0.95
Sushi domain-containing protein	tr|F6ZRH8|F6ZRH8_HORSE;tr|A0A3Q2HHD6|A0A3Q2HHD6_HORSE	27568000	7.77881e+06	22114500	35070000	14009000	33515750	45023000	10833000	0.14	1.67	24837000	39164000	10764000	32179000	35512500	26249000	0.07	0.77	23040500	40027000	14187000	28460000	41862000	22954000	0.18	2.11	25096000	33994000	21638000	26884000	32717000	17388000	0.93	1.00
Vanin 1	tr|F6Z129|F6Z129_HORSE;tr|A0A5F5PVM4|A0A5F5PVM4_HORSE;tr|A0A5F5PR12|A0A5F5PR12_HORSE	26894000	1.22437e+07	NA	NA	NA	NA	NA	NA	NA	NA	21985000	32397000	8232500	20746200	41023000	11570000	0.86	0.92	NA	NA	NA	NA	NA	NA	NA	NA	23857000	31236000	9093600	24769000	59833000	16618000	0.23	0.74
Vitamin K-dependent protein C	tr|A0A5F5Q1Z7|A0A5F5Q1Z7_HORSE;tr|A0A5F5PZL5|A0A5F5PZL5_HORSE;tr|A0A3Q2LEX8|A0A3Q2LEX8_HORSE;tr|F6X667|F6X667_HORSE;tr|A0A3Q2HDL4|A0A3Q2HDL4_HORSE;tr|A0A3Q2H075|A0A3Q2H075_HORSE;sp|Q28380|PROC_HORSE	4286200	976676	NA	NA	NA	NA	NA	NA	NA	NA	NA	NA	NA	NA	NA	NA	NA	NA	NA	NA	NA	NA	NA	NA	NA	NA	NA	NA	NA	NA	NA	NA	NA	NA
Vitamin K-dependent protein S	tr|A0A3Q2I6X2|A0A3Q2I6X2_HORSE;tr|A0A3Q2HAN3|A0A3Q2HAN3_HORSE;tr|A0A3Q2HE12|A0A3Q2HE12_HORSE;tr|A0A3Q2GY85|A0A3Q2GY85_HORSE;tr|Q6WAS7|Q6WAS7_HORSE;CON__P07224	3823600	543603	NA	NA	NA	NA	NA	NA	NA	NA	3636250	5123000	3145900	3471500	4314500	3332400	0.65	0.91	NA	NA	NA	NA	NA	NA	NA	NA	4090200	4673100	3111000	3140700	3972600	3025400	0.09	1.44
Vitronectin	tr|F6V881|F6V881_HORSE	203250000	9.59089e+07	214120000	379850000	163880000	249835000	479630000	127110000	0.33	1.29	176620000	230470000	141560000	202230000	278110000	147140000	0.50	0.84	248765000	366030000	187410000	236290000	634720000	156030000	0.68	1.11	222470000	252040000	98646000	205260000	504890000	125780000	0.42	0.85
von Willebrand factor	tr|F7BAT4|F7BAT4_HORSE;tr|A0A061DBP6|A0A061DBP6_HORSE	17203500	7.88278e+06	19826000	25708000	4019700	17833000	21916000	3377600	0.86	1.02	19803000	39299000	12674000	17163000	26753000	13158000	0.56	0.85	13261000	18335000	2449700	13502000	17343000	2689200	0.96	0.98	15456000	25276000	4859100	17441000	20050000	6017700	0.79	0.95
* Median of both training groups and all ages

## Sheet: SM2
				1.5 years Vs 2 years, level free quantification (LFQ)								1.5 years Vs 2.5 years, level free quantification (LFQ)					1.5 years Vs 3.5 years, level free quantification (LFQ)
Protein	Protein IDs	Median All*	SD	Median 1.5 years	Max 1.5 years	Min 1.5 years	Median 2 years	Max 2 years	Min 2 years	P-values	FDR P-values	Median 2.5 years	Max 2.5 years	Min 2.5 years	P-values2	FDR P-values2	Median 3.5 years	Max 3.5 years	Min 3.5 years	P-values3	FDR P-values3
2,3-bisphosphoglycerate 3-phosphatase	tr|A0A3Q2LAH2|A0A3Q2LAH2_HORSE;tr|A0A3Q2I7G4|A0A3Q2I7G4_HORSE;tr|A0A3Q2L464|A0A3Q2L464_HORSE;tr|A0A5F5PPY0|A0A5F5PPY0_HORSE;tr|F6SUL8|F6SUL8_HORSE;tr|A0A5F5PNM0|A0A5F5PNM0_HORSE;tr|K9KCI0|K9KCI0_HORSE	12196500	3701574	10997000	11595000	10104000	15430000	21324000	8948800	0.04	0.17	11995000	23714000	10340000	0.46	1.10	15479000	18762000	10571000	NA	NA
Actin gamma 1	tr|F7AAK7|F7AAK7_HORSE;tr|F7A5E3|F7A5E3_HORSE	13698500	20843836	12940000	38553000	6688400	16386000	171050000	10243000	0.23	0.46	12477500	17215000	9590100	0.35	1.04	13173000	15701000	5356600	0.21	0.48
Adiponectin A	tr|F7BUV8|F7BUV8_HORSE	43087000	8140130	41224500	77821000	33055000	44600000	56560000	34381000	0.61	0.75	46011000	61707000	33150000	0.84	1.07	40548000	48401000	29463000	0.10	0.28
Adiponectin D	tr|F7DZE7|F7DZE7_HORSE	2839050	821755	2916200	3907800	2360100	2459800	2960800	1634300	0.12	0.35	2801400	4010000	2545100	0.67	1.02	3802850	4901400	1922400	0.27	0.53
Adipsin	tr|A0A3Q2LBP6|A0A3Q2LBP6_HORSE	4346200	725027	3844950	4920500	3211600	4384850	5442300	2559100	NA	NA	4905000	5488500	3421300	0.54	1.08	4257150	5066500	3233300	0.05	0.17
Afamin	tr|F7B3I5|F7B3I5_HORSE;tr|A0A3Q2ID60|A0A3Q2ID60_HORSE	223220000	38354906	213530000	275670000	117220000	246545000	315330000	179940000	0.006	0.12	223220000	243350000	121960000	0.77	1.06	209080000	279180000	122860000	0.51	0.73
Albumin	sp|P35747|ALBU_HORSE	33727000000	25445164806	48646000000	131370000000	13867000000	28776000000	69881000000	15408000000	0.11	0.34	33135000000	104810000000	19560000000	0.49	1.09	35929000000	62237000000	19682000000	0.08	0.22
Albumin	tr|A0A3Q2HN20|A0A3Q2HN20_HORSE	100060000000	28704436291	105625000000	155510000000	66970000000	94109000000	139740000000	69814000000	0.63	0.76	110530000000	159725000000	80073000000	0.93	1.08	92355000000	249250000000	72581000000	0.98	1.02
Alpha-1-acid glycoprotein 2	tr|A0A3Q2L2R4|A0A3Q2L2R4_HORSE;tr|A0A3Q2GS71|A0A3Q2GS71_HORSE	65316500	24569557	67062000	98406500	41085000	56857000	143820000	35327000	0.78	0.90	72987000	157150000	40425000	0.60	1.06	62758500	110570000	49655000	0.32	0.59
Alpha-1-antiproteinase 2-like	tr|F7CSL8|F7CSL8_HORSE;tr|A0A5F5PYW9|A0A5F5PYW9_HORSE	68287000	42240773	60888000	180610000	28971000	102109500	173510000	24565000	0.06	0.22	72947000	152090000	30822000	0.73	1.05	77898500	137820000	27451000	0.54	0.73
Alpha-1-antitrypsin	tr|B5BV02|B5BV02_HORSE;tr|B5BV05|B5BV05_HORSE	26377500	9848469	27375500	54423000	17696000	26647000	37215000	13691000	0.35	0.57	29039500	54126000	15746000	NA	NA	26685000	48162000	13280000	0.65	0.82
Alpha-1-antitrypsin	tr|B5BV04|B5BV04_HORSE	50885500	24972738	43935500	100070000	12382000	47165000	70762000	15507000	0.44	0.66	50637000	95441000	18544500	0.58	1.04	58999000	125780000	16118000	0.33	0.59
Alpha-1-antitrypsin	tr|B5BV09|B5BV09_HORSE	580220000	293487952	791030000	1623400000	219470000	500450000	878880000	209760000	0.01	0.10	637000000	1131950000	284590000	0.06	0.53	549130000	781040000	195880000	0.01	0.08
Alpha-1B-glycoprotein	tr|F6VJR6|F6VJR6_HORSE;CON__Q2KJF1	1691500000	548104252	2216150000	2718200000	897440000	1723750000	2996500000	692370000	0.11	0.35	1679500000	2961600000	992570000	0.20	0.79	1661900000	2896800000	621620000	0.13	0.32
Alpha-2-glycoprotein 1, zinc-binding	tr|A0A3Q2I8Y6|A0A3Q2I8Y6_HORSE	23477000	8152571	20225000	38993000	11794000	27319500	46017000	17324000	0.01	0.11	20875000	43231000	14664000	0.49	1.11	25506000	38751000	18346000	0.003	0.04
Alpha-2-HS-glycoprotein	tr|F7C450|F7C450_HORSE;tr|A0A5F5Q0V8|A0A5F5Q0V8_HORSE;tr|A0A5F5PJ36|A0A5F5PJ36_HORSE	4218400000	1273353026	3351850000	7914800000	1845200000	4765950000	6798200000	2584500000	0.11	0.34	4289800000	6881300000	1888500000	0.35	1.03	4117100000	6359500000	2617500000	0.64	0.83
Alpha-2-macroglobulin	tr|A0A5F5PU06|A0A5F5PU06_HORSE;tr|F6QAD8|F6QAD8_HORSE	318080000	62402001	320197500	400760000	139930000	290275000	341830000	235300000	0.43	0.64	337740000	504920000	226780000	0.12	0.76	327640000	438820000	234990000	0.19	0.44
Alpha-2-macroglobulin	tr|A0A5F5PXB8|A0A5F5PXB8_HORSE	216030000	52179535	217030000	296990000	137680000	195845000	261670000	157620000	0.16	0.39	217740000	470790000	146880000	0.63	1.02	231140000	310600000	186200000	0.26	0.53
Alpha-2-macroglobulin	tr|F6RI47|F6RI47_HORSE;tr|F6R942|F6R942_HORSE	38917000000	8529515519	45334000000	59583000000	19318000000	39914500000	53678000000	20214000000	0.15	0.39	37902000000	46156000000	25304000000	0.18	0.84	36614000000	47760000000	21600000000	0.02	0.09
Amine oxidase	tr|F7DLT3|F7DLT3_HORSE	238830000	55021156	213715000	306870000	138470000	253370000	297300000	212770000	0.006	0.14	234170000	370900000	127460000	0.20	0.78	267410000	328200000	46895000	0.07	0.21
Anaphylatoxin-like domain-containing protein	tr|A0A5F5PUU0|A0A5F5PUU0_HORSE	40010000	16202426	41124500	62755000	9448100	39846250	74893000	11507000	0.63	0.76	36631500	57219000	9933700	0.37	0.99	43967000	62415000	17189000	0.97	1.03
Angiotensinogen	tr|F6W4R2|F6W4R2_HORSE;tr|A0A5F5PSV7|A0A5F5PSV7_HORSE	352850000	82575418	348700000	436880000	141370000	316350000	415270000	194930000	0.23	0.45	382150000	522340000	245270000	0.01	0.36	363870000	629150000	279660000	0.009	0.07
Antithrombin-III	tr|F7CYR1|F7CYR1_HORSE;CON__P41361;tr|Q9N1X2|Q9N1X2_HORSE	1878600000	263011251	1803000000	2216000000	1395100000	1674150000	1931300000	1367900000	0.24	0.44	1955800000	2275700000	1707200000	0.10	0.77	2046400000	2547300000	1321700000	0.03	0.12
Apolipoprotein A-II	sp|P83704|APOA2_HORSE	3886300000	1063252209	2769950000	4444600000	1740800000	2979250000	4624200000	1876000000	0.15	0.38	4013400000	5433200000	3308200000	0.0002	0.02	4633800000	5933400000	3596100000	0.00003	0.002
Apolipoprotein B	tr|A0A3Q2HRX3|A0A3Q2HRX3_HORSE;tr|A0A3Q2LKV5|A0A3Q2LKV5_HORSE;tr|Q7YQQ6|Q7YQQ6_HORSE;CON__ENSEMBL:ENSBTAP00000032840	89847000	37903794	107605000	151880000	12122000	74520000	123340000	25136000	0.19	0.44	114290000	173550000	19619000	0.96	1.07	92890500	156000000	5715300	0.51	0.75
Apolipoprotein B (Fragment)	tr|G5CW75|G5CW75_HORSE	18928500	4408866	20455500	22326000	17906000	20036000	23810000	10198000	0.79	0.90	16826000	24265000	13213000	NA	NA	NA	NA	NA	NA	NA
Apolipoprotein C-II	tr|F7A1W7|F7A1W7_HORSE	113475000	170748718	158575000	650930000	42082000	83391750	119910000	45823000	0.01	0.10	135430000	702140000	51300000	0.48	1.12	119265000	220510000	59905000	0.06	0.20
Apolipoprotein C-III	sp|P0DN28|APOC3_HORSE;tr|A0A3Q2I0V8|A0A3Q2I0V8_HORSE	38486000	22807666	33272000	127170000	15303000	52692000	93147000	19829000	0.98	1.01	35871000	79985000	20937000	0.52	1.09	38266000	54199000	6084100	0.56	0.75
Apolipoprotein D	tr|F6XM13|F6XM13_HORSE	7531450	1359105	7507750	8780900	6714100	7252450	8386500	6889200	0.34	0.57	7840500	8376800	3916900	NA	NA	7653500	10859000	5902400	NA	NA
Apolipoprotein E	tr|F6RZ27|F6RZ27_HORSE;tr|A0A5F5PEE6|A0A5F5PEE6_HORSE	68331000	39027915	57510250	129320000	11965000	103450000	209510000	48250000	0.01	0.10	57434500	119630000	22547000	0.57	1.04	56095000	112730000	16152000	0.49	0.74
Apolipoprotein E	tr|F6VBP9|F6VBP9_HORSE	10988500	2471523	10423500	13648000	7742400	9951550	14353000	5292600	0.88	0.96	12035500	14741000	8782800	0.36	1.03	11576000	14783000	6206500	0.56	0.75
Apolipoprotein E	tr|F6Z2L5|F6Z2L5_HORSE;CON__P15497	5817900000	2374041809	4985250000	10649000000	3586600000	7781250000	11441000000	4056600000	0.02	0.11	5553300000	8591700000	1750700000	0.75	1.06	6097500000	8773700000	1894900000	0.77	0.93
Apolipoprotein H	tr|F6Z041|F6Z041_HORSE;CON__P17690	253320000	44069962	216890000	264480000	140070000	265440000	323540000	182070000	0.002	0.10	253320000	320500000	138810000	0.02	0.43	266810000	330530000	215450000	0.0006	0.01
Apolipoprotein M	tr|F6UEG9|F6UEG9_HORSE;tr|A0A3Q2GSX0|A0A3Q2GSX0_HORSE	4544700	670227	4216550	5050000	4024000	4598450	5523700	4032900	0.21	0.44	3767950	5531200	3334400	NA	NA	4765600	5661800	3652800	0.61	0.80
Apolipoprotein R	tr|F6YWC0|F6YWC0_HORSE	8264300	2255681	8264300	14064000	3953800	7933000	10652000	5244300	0.46	0.67	8957200	11946000	5590300	0.96	1.07	8362800	10636000	3364900	0.76	0.92
Attractin	tr|A0A5F5PZX4|A0A5F5PZX4_HORSE;tr|A0A5F5PIE1|A0A5F5PIE1_HORSE;tr|F6YWX3|F6YWX3_HORSE	9250050	5171774	8249900	25192000	4405500	11127000	26285000	3026800	0.73	0.85	9110600	14484000	7212100	0.63	1.03	9101300	19311000	3282900	0.85	0.97
BPI fold containing family A member 2	tr|F7DU87|F7DU87_HORSE	181830000	275474092	347860000	1738200000	16865000	208650000	557710000	104750000	0.03	0.16	122100000	307660000	14700000	0.01	0.34	136925000	387610000	83237000	0.003	0.04
C3/C5 convertase	tr|A0A3Q2IDD2|A0A3Q2IDD2_HORSE;tr|K9KBR1|K9KBR1_HORSE;CON__Q3KUS7	1412400000	182821403	1421250000	1696500000	1134400000	1520750000	1784300000	1188300000	0.02	0.11	1293100000	1778800000	943680000	0.55	1.05	1326900000	1554400000	1142100000	0.49	0.74
C3/C5 convertase	tr|F6PPQ0|F6PPQ0_HORSE;tr|A0A3Q2IDE0|A0A3Q2IDE0_HORSE;tr|A0A3Q2ICR1|A0A3Q2ICR1_HORSE;tr|A0A3Q2HC43|A0A3Q2HC43_HORSE	81224000	17751390	80759000	125170000	58977000	81190000	136790000	68893000	0.80	0.91	84861000	119060000	50567000	0.70	1.05	80359000	111090000	72298000	0.31	0.59
Carboxylic ester hydrolase	tr|F6UN85|F6UN85_HORSE;tr|F6PRI5|F6PRI5_HORSE;tr|A0A5F5PWT1|A0A5F5PWT1_HORSE;tr|A0A3Q2HQV6|A0A3Q2HQV6_HORSE;tr|A0A3Q2IDC4|A0A3Q2IDC4_HORSE;tr|A0A3Q2LAR7|A0A3Q2LAR7_HORSE;tr|A0A3Q2GWC9|A0A3Q2GWC9_HORSE;tr|A0A3Q2GZ24|A0A3Q2GZ24_HORSE	1523100000	1199810342	1937250000	4719000000	801580000	1345300000	6687400000	806220000	0.45	0.65	1649800000	5640000000	668120000	0.72	1.06	1092700000	5078800000	890790000	0.05	0.16
Carboxypeptidase B2	tr|A0A5F5PLV2|A0A5F5PLV2_HORSE;tr|F6PSH3|F6PSH3_HORSE;CON__Q2KIG3	45053000	12644014	44325500	64030000	28964000	43272000	52755000	26552000	0.56	0.73	46553000	102420000	41247000	0.04	0.42	45933000	58647000	26018000	0.38	0.63
Carboxypeptidase N subunit 1	tr|F6WZA8|F6WZA8_HORSE;CON__Q2KJ83	31643000	15468691	36773000	86621000	21378000	30363500	60217000	21159000	0.42	0.64	38118500	73322000	22866000	0.77	1.04	30179000	52299000	20938000	0.34	0.59
Carboxypeptidase N subunit 2	tr|F6QFD9|F6QFD9_HORSE	29904000	8089319	26681000	36537000	8318700	33145000	38457000	9553600	0.01	0.11	31727000	37594000	18664000	0.05	0.50	32308000	45981000	14229000	0.007	0.07
Cartilage oligomeric matrix protein	tr|A0A3Q2H402|A0A3Q2H402_HORSE;tr|Q9BG80|Q9BG80_HORSE;tr|F6U3D3|F6U3D3_HORSE;tr|A0A3Q2HRL2|A0A3Q2HRL2_HORSE;CON__ENSEMBL:ENSBTAP00000006074	1514250	301351	1506800	1913500	964950	1588900	1708000	1457200	0.58	0.74	NA	NA	NA	NA	NA	NA	NA	NA	NA	NA
CD5 molecule like	tr|F7BXD8|F7BXD8_HORSE;tr|A0A3Q2HC10|A0A3Q2HC10_HORSE	36695000	23103087	23685000	88599000	14219000	46095500	120640000	17422000	0.009	0.11	32092000	91942000	14337000	0.91	1.07	41684000	112530000	20864000	0.00006	0.003
Ceruloplasmin	tr|F6PQ46|F6PQ46_HORSE;CON__ENSEMBL:ENSBTAP00000031900;tr|Q9N1X0|Q9N1X0_HORSE;tr|A0A3Q2KU96|A0A3Q2KU96_HORSE;tr|A0A3Q2I2Q5|A0A3Q2I2Q5_HORSE;tr|A0A3Q2I7N2|A0A3Q2I7N2_HORSE	2946000000	522999892	3287850000	4031200000	2122900000	3185750000	4620800000	2324100000	0.53	0.71	2772100000	3815100000	2104200000	0.02	0.37	2698800000	3440300000	1917400000	0.002	0.03
Christmas factor	tr|A0A5F5PYP6|A0A5F5PYP6_HORSE;tr|F6RFT9|F6RFT9_HORSE	6392450	903716	5605300	7467800	5175950	6794800	7974200	5351800	0.18	0.43	6547700	7628200	5049200	0.37	1.00	6054050	7350900	4565500	0.26	0.52
Clusterin	tr|A0A3Q2L3I3|A0A3Q2L3I3_HORSE;sp|Q29482|CLUS_HORSE;tr|A0A5S7MJB1|A0A5S7MJB1_HORSE;CON__P17697	245580000	62900786	178845000	284820000	78530000	215040000	276260000	165040000	0.21	0.44	259760000	317500000	123070000	0.04	0.43	291240000	376910000	206990000	0.0002	0.005
Coagulation factor V	tr|F7DZ01|F7DZ01_HORSE	21752000	6554029	14088500	30155000	9928200	21746500	29570000	8513500	0.60	0.75	21231000	30139000	5232900	0.72	1.04	23016500	28721000	6604200	0.04	0.16
Coagulation factor X	tr|F6TDH5|F6TDH5_HORSE	7964400	1378080	7572700	9745600	6247000	8223000	10891000	6066100	0.94	1.00	8033150	11825000	5917100	0.62	1.05	7812800	10655000	5889900	0.85	0.96
Coagulation factor XII	tr|F7DGR1|F7DGR1_HORSE	98753000	27869517	102720000	181560000	38841000	92870000	148510000	65592000	0.36	0.59	98996000	154625000	77821000	0.84	1.05	109870000	210400000	92103000	0.40	0.66
Coagulation factor XIII A chain	tr|F6UZI2|F6UZI2_HORSE;tr|A0A3Q2HID2|A0A3Q2HID2_HORSE;tr|A0A3Q2HJH2|A0A3Q2HJH2_HORSE;tr|A0A3Q2II92|A0A3Q2II92_HORSE	32403000	9481091	30274500	40314000	20047000	32951000	43138000	23818000	0.55	0.72	35040000	71393000	18789000	0.22	0.80	33717000	58904000	23373000	0.97	1.02
Coagulation factor XIII B chain	tr|F7C7J6|F7C7J6_HORSE;CON__Q2TBQ1	7069300	1319513	7352100	10928000	4544900	7162000	9993600	5165000	0.89	0.96	6811300	8811900	5431800	0.93	1.09	7577700	8648800	5751000	0.65	0.82
Complement C1q C chain	tr|F7DBT2|F7DBT2_HORSE;tr|A0A3B0ITF5|A0A3B0ITF5_HORSE;tr|A0A3Q2I424|A0A3Q2I424_HORSE	32349000	10051034	35329500	59971000	24553000	31906500	36746000	13457000	0.03	0.17	34437000	66328000	20483000	0.99	1.07	30593000	36394000	23480000	0.01	0.08
Complement C1q subcomponent subunit A	tr|A0A3B0ITS7|A0A3B0ITS7_HORSE	44800000	17819984	42803500	92965000	29649000	46917500	118510000	23791000	0.42	0.63	44642500	74652500	16419000	0.43	1.08	47384000	72270000	23257000	0.86	0.96
Complement C1s	tr|F7BQD6|F7BQD6_HORSE	47113000	8450180	44836000	52513000	15938000	50343500	69315000	33924000	0.02	0.11	44291000	57880000	22888000	0.32	0.97	46708000	54728000	36103000	0.09	0.24
Complement C3	tr|A0A3Q2HWQ6|A0A3Q2HWQ6_HORSE	2899000000	491902053	2940550000	3824600000	1736300000	2775250000	4056000000	1572600000	0.34	0.57	2889700000	3801300000	1915600000	0.88	1.06	3146300000	3709900000	1811200000	0.98	1.02
Complement C3	tr|F7BTW7|F7BTW7_HORSE	51274000	22690903	64658000	131170000	30131000	35446000	61171000	25014000	0.006	0.11	54262000	97457000	35526000	0.23	0.79	52580000	85505000	30282000	0.07	0.20
Complement C4-A	tr|F6XSF7|F6XSF7_HORSE;CON__P01030;CON__ENSEMBL:ENSBTAP00000007350	1156400000	315763815	1350550000	2111800000	920800000	1110800000	1594700000	653650000	0.03	0.13	1292300000	1602800000	629630000	0.22	0.79	1100500000	1984300000	552800000	0.02	0.10
Complement C5	tr|F7A692|F7A692_HORSE	402750000	136841918	400440000	585400000	50136000	394055000	496100000	161960000	0.24	0.45	403620000	652150000	184470000	0.72	1.05	410560000	554800000	9783300	0.31	0.59
Complement C7	tr|A0A3Q2KNA7|A0A3Q2KNA7_HORSE;tr|A0A3Q2H319|A0A3Q2H319_HORSE;tr|A0A3Q2GVH2|A0A3Q2GVH2_HORSE;tr|A0A3Q2I4S4|A0A3Q2I4S4_HORSE;tr|F6Q7J3|F6Q7J3_HORSE;CON__Q29RQ1	28028500	7840329	24322000	35426000	12414000	27852000	40737000	15927000	0.21	0.44	25750000	39446000	4526800	0.81	1.04	34484000	40567000	16253000	0.02	0.11
Complement C8 alpha chain	tr|F7CFN5|F7CFN5_HORSE;tr|A0A5F5PQS3|A0A5F5PQS3_HORSE	24915000	9271563	26497000	43633000	6963400	24823000	43513000	13956000	0.83	0.92	22823500	56634000	7149600	0.45	1.10	26564500	40548000	13357000	0.44	0.69
Complement C8 gamma chain	tr|F6Y0C1|F6Y0C1_HORSE	16596000	3676619	16541500	23635000	10325000	16983500	25401000	10574000	0.23	0.46	16001000	22729000	11736000	0.28	0.93	16740000	27953000	11062000	0.15	0.37
Complement component 4 binding protein alpha	tr|A0A3Q2HVB6|A0A3Q2HVB6_HORSE;tr|F6ZD61|F6ZD61_HORSE;tr|F7BSN5|F7BSN5_HORSE	134230000	45443822	107890000	210570000	60114000	156730000	238860000	109145000	0.01	0.11	117720000	184150000	47456000	0.78	1.03	132550000	191540000	20521000	0.71	0.87
Complement component 8 subunit beta	tr|F7AXF6|F7AXF6_HORSE;tr|A0A3Q2LBD1|A0A3Q2LBD1_HORSE	7667900	2542634	7667900	14167000	4446400	7993800	16043000	5125700	0.07	0.27	7287900	10005000	4963500	0.11	0.77	7643900	12574000	4129800	0.91	1.00
Complement component C6	tr|A0A5F5PGY6|A0A5F5PGY6_HORSE;tr|A0A5F5PZ48|A0A5F5PZ48_HORSE;tr|F6YQL3|F6YQL3_HORSE	4878325	1084932	4912800	6131800	3454600	6423800	7740600	3726500	0.003	0.10	4460400	4817400	3043100	0.11	0.78	4639550	5686500	3779500	0.50	0.75
Complement component C9	sp|P48770|CO9_HORSE;tr|F6UFT2|F6UFT2_HORSE;CON__Q3MHN2	26992000	12299305	26517000	75221000	16032000	26786000	30854000	14771000	0.18	0.42	28515000	71709000	16276000	0.42	1.07	25490000	34749000	14920000	0.17	0.41
Complement factor H	tr|F7E3H8|F7E3H8_HORSE;tr|F6ZR63|F6ZR63_HORSE;tr|F6ZQ77|F6ZQ77_HORSE;tr|F6UHF2|F6UHF2_HORSE;tr|F6U1J0|F6U1J0_HORSE;tr|A0A3Q2H680|A0A3Q2H680_HORSE;tr|A0A3Q2IBX8|A0A3Q2IBX8_HORSE;tr|A0A5F5PVI7|A0A5F5PVI7_HORSE;tr|A0A5F5PRS0|A0A5F5PRS0_HORSE	291180000	64409942	262060000	357620000	147430000	310610000	409300000	213550000	0.02	0.13	260240000	395880000	81245000	0.97	1.07	305250000	352090000	62392000	0.65	0.82
Complement factor I	tr|F7APU2|F7APU2_HORSE;tr|A0A5F5PQ45|A0A5F5PQ45_HORSE;CON__Q32PI4	152370000	34780039	135855000	217080000	62576000	149380000	191210000	126220000	0.09	0.32	157320000	208380000	63464000	0.20	0.83	166440000	222690000	100460000	0.02	0.12
Complement factor properdin	tr|F6SP74|F6SP74_HORSE	5435950	1606245	5816450	12314000	2640500	5955400	7924400	3369100	0.50	0.69	5572400	6780600	4523200	0.57	1.03	5178800	7485900	2823800	0.54	0.74
Complement subcomponent C1r	tr|F6Z5L1|F6Z5L1_HORSE	28763000	5582465	28763000	43497000	20705000	30065000	40056000	15895500	0.48	0.68	29913000	41515000	23922000	0.80	1.04	26482000	29891000	19024000	0.01	0.08
C-type lectin domain family 3 member B	tr|A0A3Q2GT53|A0A3Q2GT53_HORSE;tr|F7AW05|F7AW05_HORSE;CON__Q2KIS7	62186500	20462077	44154000	79470000	9367800	59985000	87783000	39425000	0.13	0.35	57582000	81981000	32223000	0.13	0.73	70191000	101990000	34912000	0.04	0.15
EGF containing fibulin extracellular matrix protein 1	tr|F6PVG3|F6PVG3_HORSE;tr|F6T0M8|F6T0M8_HORSE;tr|A0A3Q2GU85|A0A3Q2GU85_HORSE;tr|A0A3Q2I0Z0|A0A3Q2I0Z0_HORSE;tr|A0A3Q2HWG1|A0A3Q2HWG1_HORSE	7382700	1703917	7876450	9368400	4450000	6957500	9342200	3861400	0.10	0.34	7666500	9727500	4003600	NA	NA	7644600	10269000	5396100	0.35	0.61
Extracellular matrix protein 1	tr|F6QYS3|F6QYS3_HORSE;tr|A0A5F5PJH9|A0A5F5PJH9_HORSE	50022000	13330787	40596000	86902000	30457000	58131000	80476000	41277000	0.0008	0.05	47239000	63963000	19953000	0.64	1.01	50096000	77579000	36080000	0.06	0.19
Fetuin B	tr|F6RRV1|F6RRV1_HORSE;tr|A0A5F5PWY1|A0A5F5PWY1_HORSE;tr|A0A5F5Q236|A0A5F5Q236_HORSE;tr|A0A5F5PUG6|A0A5F5PUG6_HORSE	478470000	268821202	227925000	968100000	161130000	235995000	461660000	78836000	0.12	0.35	576820000	1184500000	371865000	0.00009	0.01	678660000	981360000	504820000	0.0000000005	0.00000007
Fibrinogen alpha chain	tr|A0A3Q2HTG2|A0A3Q2HTG2_HORSE;tr|O97641|O97641_HORSE;tr|Q7M2U4|Q7M2U4_HORSE	10102000000	2770443448	9174575000	17146000000	5492600000	12254000000	14409000000	7036400000	0.14	0.36	8878100000	13578000000	5854350000	0.60	1.04	10303000000	13520000000	4621900000	0.95	1.02
Fibrinogen beta chain	tr|A0A5F5PJQ9|A0A5F5PJQ9_HORSE;tr|F6PH38|F6PH38_HORSE;CON__P02676;tr|A0A3Q2LMI3|A0A3Q2LMI3_HORSE;tr|A0A3Q2H7Z9|A0A3Q2H7Z9_HORSE;tr|A0A5F5PKG6|A0A5F5PKG6_HORSE;tr|A0A5F5PEF1|A0A5F5PEF1_HORSE	6094400000	1447654878	5419350000	9742100000	4270200000	6493400000	8938000000	4496750000	0.20	0.45	5416700000	8013800000	3676200000	0.64	1.02	6494900000	7755400000	3979500000	0.61	0.80
Fibrinogen gamma chain	tr|F6W2Y1|F6W2Y1_HORSE;tr|A0A5F5PPB8|A0A5F5PPB8_HORSE;tr|O02682|O02682_EQUPR	4864500000	1022633299	4382850000	7899200000	2946700000	5303900000	6539000000	3993100000	0.09	0.31	4029900000	5494200000	2591250000	0.52	1.08	5011300000	6173600000	3648700000	0.43	0.69
Fibronectin	tr|F7CN11|F7CN11_HORSE;tr|A0A3Q2KU18|A0A3Q2KU18_HORSE;tr|F7CN05|F7CN05_HORSE;sp|Q28377|FINC_HORSE;tr|A0A5F5PTE1|A0A5F5PTE1_HORSE;tr|A0A3Q2H4P9|A0A3Q2H4P9_HORSE;tr|O46557|O46557_HORSE	1059900000	343048889	885870000	1380100000	444860000	1164600000	1687100000	446900000	0.23	0.45	1059900000	1494000000	419120000	0.93	1.08	1133100000	1647600000	437290000	0.47	0.73
Fibulin-1	tr|F7ABC9|F7ABC9_HORSE;tr|A0A3Q2GXX5|A0A3Q2GXX5_HORSE;tr|A0A3Q2IKG2|A0A3Q2IKG2_HORSE;CON__ENSEMBL:ENSBTAP00000016046	15061000	2975871	15237000	21331000	8521100	16246000	18359000	12003000	0.49	0.68	13302000	18719000	8049000	0.87	1.07	14248000	18691000	9324200	0.49	0.74
Gc-globulin	tr|F6T0P6|F6T0P6_HORSE;tr|A0A3Q2GXB1|A0A3Q2GXB1_HORSE	2667100000	443745574	2737450000	3642600000	1770600000	2502850000	2866200000	1850100000	0.40	0.62	2666200000	3438800000	1617600000	0.29	0.93	2780300000	3647000000	2064300000	0.05	0.17
Gelsolin	sp|Q28372|GELS_HORSE;tr|A0A3Q2H4N7|A0A3Q2H4N7_HORSE;tr|F7DHZ1|F7DHZ1_HORSE;tr|A0A3Q2H1L4|A0A3Q2H1L4_HORSE;tr|F7E2D1|F7E2D1_HORSE;tr|A0A3Q2I2G1|A0A3Q2I2G1_HORSE;tr|A0A3Q2KVN6|A0A3Q2KVN6_HORSE;CON__Q3SX14;tr|Q6X9X6|Q6X9X6_HORSE	487720000	92731394	472582500	792690000	330770000	476025000	634810000	325050000	0.62	0.75	515910000	726040000	347200000	0.54	1.08	524270000	615760000	372730000	0.71	0.88
Glutathione peroxidase	tr|A0A5F5PST7|A0A5F5PST7_HORSE;tr|Q9N2C4|Q9N2C4_HORSE;tr|F7CPY6|F7CPY6_HORSE	19797000	3996183	20634500	29613000	16126000	18884000	27191000	12128000	0.05	0.22	17281000	25226000	13615000	0.03	0.39	19594000	23484000	16187000	0.22	0.48
Glycosyl-phosphatidylinositol-specific phospholipase D	tr|F7A8N4|F7A8N4_HORSE;tr|A0A3Q2LG05|A0A3Q2LG05_HORSE	2170150	510691	2350650	2582100	1945600	2276650	3588000	1491900	0.17	0.41	2055400	2712000	1243100	NA	NA	1769600	1981800	1516200	NA	NA
Haptoglobin	tr|F6XWM5|F6XWM5_HORSE;tr|A0A5F5PPX0|A0A5F5PPX0_HORSE;tr|A0A3Q2HBR4|A0A3Q2HBR4_HORSE	4209400000	1686930601	4477500000	8210400000	1575700000	5517300000	8171400000	1855800000	0.08	0.29	3598400000	6504800000	1733200000	0.18	0.82	3704500000	5316500000	1808700000	0.19	0.45
Hemoglobin subunit alpha	sp|P01958|HBA_HORSE;tr|Q95MA1|Q95MA1_HORSE;CON__P01966;sp|P13787|HBAZ_HORSE	213735000	356572065	174060000	403100000	64685000	207965000	1430300000	26631000	0.73	0.85	176360000	453570000	73555000	0.54	1.06	430270000	2049100000	66231000	0.04	0.15
Hemoglobin subunit beta	sp|P02062|HBB_HORSE;tr|A0A1K0FUE2|A0A1K0FUE2_HORSE;tr|A0A5F5Q369|A0A5F5Q369_HORSE;tr|A0A3Q2GVQ1|A0A3Q2GVQ1_HORSE;tr|F6RDD3|F6RDD3_HORSE;tr|F6VE37|F6VE37_HORSE;CON__P02070;tr|F6RF57|F6RF57_HORSE;tr|A0A1K0GV35|A0A1K0GV35_HORSE;tr|Q95N60|Q95N60_HORSE;tr|Q95N62|Q95N62_HORSE;tr|Q9XT19|Q9XT19_EQUPR;tr|Q9TUY6|Q9TUY6_HORSE;tr|Q9TUY5|Q9TUY5_HORSE;tr|Q95183|Q95183_HORSE	122250000	220748149	103480000	230130000	11774000	115590000	1048000000	30639000	0.37	0.59	109530000	225790000	65766000	0.85	1.05	236020000	1374600000	63541000	0.02	0.11
Hemopexin	tr|F6X1I8|F6X1I8_HORSE	1379000000	319948615	1368300000	1865200000	1188600000	1189825000	1713900000	887940000	0.00005	0.007	1518300000	2386300000	1125850000	0.06	0.55	1327900000	2278100000	809840000	0.64	0.83
Histidine rich glycoprotein	tr|F6ZI35|F6ZI35_HORSE	3610900000	1205704231	3385900000	5103600000	1576600000	2346450000	3699700000	1779300000	0.01	0.11	3961700000	8047500000	3073400000	0.06	0.54	4160500000	6707300000	2974900000	0.03	0.12
Hyaluronan binding protein 2	tr|F6VZ73|F6VZ73_HORSE;tr|A0A5F5PJC3|A0A5F5PJC3_HORSE;tr|A0A5F5Q175|A0A5F5Q175_HORSE	10961000	3179220	9443100	14636000	5678100	10402975	15199000	4213600	0.93	0.99	11000000	16391000	6545300	0.75	1.05	13870500	18829000	6588500	0.04	0.16
Ig-like domain-containing protein	tr|A0A3Q2H7N4|A0A3Q2H7N4_HORSE;tr|F6V5H1|F6V5H1_HORSE;tr|A0A3Q2LJM7|A0A3Q2LJM7_HORSE;tr|A0A3Q2H705|A0A3Q2H705_HORSE;tr|A0A3Q2LK80|A0A3Q2LK80_HORSE;tr|A0A3Q2HGG1|A0A3Q2HGG1_HORSE;tr|A0A3Q2H342|A0A3Q2H342_HORSE;tr|A0A3Q2GXZ7|A0A3Q2GXZ7_HORSE;tr|A0A3Q2GYU1|A0A3Q2GYU1_HORSE;tr|A0A3Q2H1D2|A0A3Q2H1D2_HORSE	91164000	150776729	86446500	572750000	20375000	80254000	714050000	38341000	0.24	0.45	72439250	523560000	22732000	0.73	1.06	150040000	543680000	53845000	0.02	0.11
Ig-like domain-containing protein	tr|A0A3Q2HJE2|A0A3Q2HJE2_HORSE;tr|Q0R0D3|Q0R0D3_HORSE;tr|Q0R0C8|Q0R0C8_HORSE;tr|D9MNN2|D9MNN2_HORSE;tr|Q861K5|Q861K5_HORSE;tr|Q861K3|Q861K3_HORSE;tr|Q0R0D7|Q0R0D7_HORSE;tr|Q30482|Q30482_HORSE;tr|D9MNN4|D9MNN4_HORSE;tr|D9MNN3|D9MNN3_HORSE;tr|A0A5F5PU24|A0A5F5PU24_HORSE;tr|Q861M0|Q861M0_HORSE;tr|Q861M7|Q861M7_HORSE;tr|A0A5F5PYK7|A0A5F5PYK7_HORSE;tr|A0A5F5PWZ3|A0A5F5PWZ3_HORSE;tr|B2X062|B2X062_HORSE…	92870000	34207482	75747000	159010000	28265000	101920000	161400000	69312000	0.13	0.36	87179000	116260000	34788000	0.93	1.07	97729000	145430000	80592000	0.11	0.28
Ig-like domain-containing protein	tr|A0A5F5PGW4|A0A5F5PGW4_HORSE	203715000	124637943	181690000	330800000	24136000	185270000	461480000	27833000	0.59	0.74	213570000	505230000	23471000	0.19	0.82	277170000	677140000	71953000	0.05	0.17
Ig-like domain-containing protein	tr|H9GZR2|H9GZR2_HORSE;tr|A0A5F5Q393|A0A5F5Q393_HORSE	61076000	42691443	65712000	135780000	16883000	50094000	185630000	8963900	1.00	1.02	70071000	147140000	9001600	0.64	0.99	64366500	166770000	13670000	0.85	0.97
Ig-like domain-containing protein	tr|H9GZT5|H9GZT5_HORSE	164490000	38513595	152680000	237420000	116660000	166940000	223410000	103960500	0.89	0.96	145210000	241250000	71687000	0.55	1.05	165950000	253120000	118400000	0.23	0.50
Ig-like domain-containing protein	tr|H9GZV1|H9GZV1_HORSE;tr|A0A5F5PSP3|A0A5F5PSP3_HORSE	959935000	467877074	957655000	1655700000	160340000	974960000	1563000000	153120000	0.82	0.92	950820000	1710700000	64459000	0.77	1.05	904120000	1890200000	93949000	0.84	0.98
Immmunoglobulin lambda light chain variable region (Fragment)	tr|A0A0A1E417|A0A0A1E417_HORSE	1089200000	924588310	1092650000	2432400000	262050000	1094740000	2389600000	145850000	0.39	0.62	949530000	3229900000	202380000	0.39	1.03	976480000	3757400000	357680000	0.26	0.54
Immmunoglobulin lambda light chain variable region (Fragment)	tr|A0A0A1E543|A0A0A1E543_HORSE;tr|A0A0A1E9B4|A0A0A1E9B4_HORSE;tr|A0A0A1E6F7|A0A0A1E6F7_HORSE;tr|A0A0A1E6M5|A0A0A1E6M5_HORSE;tr|A0A0A1E6G2|A0A0A1E6G2_HORSE;tr|A0A0A1E422|A0A0A1E422_HORSE;tr|A0A0A1E4Z5|A0A0A1E4Z5_HORSE;tr|A0A0A1E981|A0A0A1E981_HORSE;tr|A0A0A1E458|A0A0A1E458_HORSE;tr|A0A0A1E986|A0A0A1E986_HORSE;tr|A0A0A1E6M0|A0A0A1E6M0_HORSE;tr|A0A0A1E4W7|A0A0A1E4W7_HORSE;tr|A0A0A1E6I5|A0A0A1E6I5_HO…	177220000	303763696	217830000	1331200000	49695000	150550000	607840000	20623000	0.05	0.21	257900000	1198900000	19744000	0.48	1.11	152850000	388800000	29916000	0.13	0.32
Immmunoglobulin lambda light chain variable region (Fragment)	tr|A0A0A1E6E2|A0A0A1E6E2_HORSE	9431000	5699698	18314000	25354000	9174000	8782000	12411000	6254100	0.57	0.74	9179250	12238000	2197600	0.16	0.83	6743800	18890000	6300900	0.26	0.52
Immmunoglobulin lambda light chain variable region (Fragment)	tr|A0A0A1E6G5|A0A0A1E6G5_HORSE;tr|A0A0A1E6A2|A0A0A1E6A2_HORSE;tr|A0A0A1E6G9|A0A0A1E6G9_HORSE;tr|A0A0A1E6A8|A0A0A1E6A8_HORSE	101163000	106281092	89786000	272240000	57567000	116090000	286960000	28606000	0.21	0.45	81580000	189080000	34836000	0.30	0.94	126030000	398490000	7962100	0.07	0.21
Immmunoglobulin lambda light chain variable region (Fragment)	tr|A0A0A1E6L5|A0A0A1E6L5_HORSE;tr|A0A0A1E4I0|A0A0A1E4I0_HORSE;tr|A0A0A1E6I2|A0A0A1E6I2_HORSE;tr|A0A0A1E6F3|A0A0A1E6F3_HORSE;tr|A0A0A1E6C0|A0A0A1E6C0_HORSE;tr|A0A0A1E6I7|A0A0A1E6I7_HORSE;tr|A0A0A1E3Y7|A0A0A1E3Y7_HORSE;tr|A0A0A1E4U0|A0A0A1E4U0_HORSE;tr|A0A0A1E6P5|A0A0A1E6P5_HORSE	56764500	34994033	52859500	130120000	18060000	49990500	120000000	18774000	0.54	0.71	53959000	153690000	28335000	0.53	1.09	68766000	146160000	27945000	0.26	0.53
Immunoglobulin gamma 1 heavy chain constant region (Fragment)	tr|Q95M34|Q95M34_HORSE;tr|A0A3Q2I9S7|A0A3Q2I9S7_HORSE;tr|A0A3Q2HD35|A0A3Q2HD35_HORSE;tr|A0A5F5PT94|A0A5F5PT94_HORSE;CON__ENSEMBL:ENSBTAP00000024466;CON__ENSEMBL:ENSBTAP00000024462	2802100000	963597920	3036800000	4938300000	1918900000	3053050000	5688200000	1839550000	0.95	1.00	2372700000	5081700000	1157200000	0.18	0.85	2531000000	3491200000	1169700000	0.02	0.12
Immunoglobulin heavy constant mu	tr|H9GZN9|H9GZN9_HORSE;tr|A0A3Q2H908|A0A3Q2H908_HORSE;CON__Q1RMK2	1678800000	943930727	1511050000	3879600000	880390000	1817650000	4816400000	956360000	0.007	0.11	1616100000	4357400000	722920000	0.84	1.06	1732100000	4864600000	814790000	0.007	0.07
Immunoglobulin heavy constant mu	tr|H9GZQ9|H9GZQ9_HORSE	1927800000	682075501	1907700000	3105500000	322610000	2111650000	2593300000	757210000	0.33	0.56	1607700000	2594500000	523480000	0.37	1.01	1927800000	3192200000	1003100000	0.32	0.60
Inhibitor of carbonic anhydrase	tr|F6PKE1|F6PKE1_HORSE;tr|A0A5F5PQH7|A0A5F5PQH7_HORSE	269420000	58695197	255695000	438080000	216150000	244220000	367200000	184140000	0.30	0.51	270050000	386080000	207230000	0.78	1.04	298140000	506520000	219220000	0.42	0.70
Insulin like growth factor binding protein acid labile subunit	tr|A0A3Q2LBE4|A0A3Q2LBE4_HORSE	90826000	39919984	104937500	251360000	57467000	86575000	147850000	61432000	0.08	0.29	76783000	206060000	60162000	0.12	0.73	84677000	131480000	52493000	0.01	0.08
Insulin-like growth factor II (Fragment)	tr|Q9XS88|Q9XS88_HORSE;tr|W8VNM5|W8VNM5_HORSE;sp|P51459|IGF2_HORSE;tr|A0A5F5Q195|A0A5F5Q195_HORSE;tr|A0A3Q2H5G6|A0A3Q2H5G6_HORSE;tr|A0A3Q2HXP9|A0A3Q2HXP9_HORSE;tr|A0A3Q2GTT5|A0A3Q2GTT5_HORSE;tr|A0A5F5PYE5|A0A5F5PYE5_HORSE	1351900	126105	NA	NA	NA	NA	NA	NA	NA	NA	NA	NA	NA	NA	NA	1480400	1684500	1336500	NA	NA
Inter-alpha-trypsin inhibitor heavy chain 1	tr|F6QX36|F6QX36_HORSE;CON__Q0VCM5	776290000	178529386	741560000	996300000	340260000	845590000	951040000	463920000	0.12	0.34	757170000	854940000	478000000	0.88	1.06	790540000	1075900000	322100000	0.43	0.69
Inter-alpha-trypsin inhibitor heavy chain 2	tr|F7DAF6|F7DAF6_HORSE;tr|A0A5F5PM55|A0A5F5PM55_HORSE;CON__Q9TRI1;tr|A6P3C5|A6P3C5_HORSE	803460000	190660375	798415000	1518500000	644540000	750505000	1115300000	606100000	0.21	0.45	889200000	1391600000	713240000	0.80	1.04	818470000	1119900000	583290000	0.36	0.62
Inter-alpha-trypsin inhibitor heavy chain 3	tr|A0A3Q2HN28|A0A3Q2HN28_HORSE;tr|F7AE68|F7AE68_HORSE;tr|A0A3Q2GW40|A0A3Q2GW40_HORSE;CON__Q0V8M9	11635500	4297783	11870000	25303000	7841100	11884000	17583000	8880800	0.71	0.83	11880000	27074000	6897300	0.77	1.04	10453000	16343000	7801700	0.16	0.39
Inter-alpha-trypsin inhibitor heavy chain 4	tr|A0A3Q2LE47|A0A3Q2LE47_HORSE;tr|A0A3Q2HNQ1|A0A3Q2HNQ1_HORSE;tr|F6R3F4|F6R3F4_HORSE;tr|A0A3Q2H3F6|A0A3Q2H3F6_HORSE;tr|A0A3Q2H4I3|A0A3Q2H4I3_HORSE;tr|A0A3Q2HQF8|A0A3Q2HQF8_HORSE;CON__Q3T052	264790000	68653572	293405000	463280000	116510000	261790000	356450000	63445000	0.22	0.46	256770000	357650000	74652000	0.56	1.04	268890000	353480000	106390000	0.24	0.51
Interleukin 1 receptor accessory protein	tr|F7ASE1|F7ASE1_HORSE;tr|A0A5F5PI46|A0A5F5PI46_HORSE;tr|F7AWQ9|F7AWQ9_HORSE	24535000	9367095	16844000	34004000	7343500	20685000	29819000	8205900	0.19	0.44	29584000	41137000	15959000	0.002	0.08	31646500	48695000	7424700	0.008	0.07
Joining chain of multimeric IgA and IgM	tr|A0A0B4J1C4|A0A0B4J1C4_HORSE;tr|A0A3Q2HW24|A0A3Q2HW24_HORSE	58559500	31723860	43179500	151910000	23098000	70280500	166040000	37585000	0.008	0.11	51846000	119590000	11695000	0.88	1.07	65966000	144240000	36994000	0.005	0.05
Kallikrein B1	tr|F6PR90|F6PR90_HORSE;tr|A0A5F5PGU8|A0A5F5PGU8_HORSE;tr|A0A5F5PM23|A0A5F5PM23_HORSE	4541700	1092420	4555500	6061500	3179600	4505250	6437200	4154000	0.25	0.45	4751900	6838800	3198500	0.51	1.09	5256650	8200000	3728600	0.95	1.03
Kininogen 1	tr|A0A5F5PUE2|A0A5F5PUE2_HORSE	210020000	55116827	162030000	253220000	91321000	207690000	262320000	157010000	0.02	0.12	218300000	289910000	90714000	0.02	0.36	259570000	314420000	158410000	0.0002	0.006
Kininogen 1	tr|F7C0D9|F7C0D9_HORSE;CON__P01045-1;CON__Q2KJ62;CON__P01044-1	10225000	3195410	10425000	14276000	8827500	7957200	13301000	5643800	0.06	0.24	11811000	18799000	8092300	0.98	1.07	12941000	18094000	5831000	0.94	1.03
Leucine rich alpha-2-glycoprotein 1	tr|A0A3Q2I427|A0A3Q2I427_HORSE	19224000	6322442	17189250	27480000	5219500	20262500	29468000	11408000	0.10	0.33	18143000	29263000	7818150	0.44	1.08	26353000	33389000	16185000	0.01	0.08
Lumican	tr|F6SKT2|F6SKT2_HORSE;tr|A2Q0Z2|A2Q0Z2_HORSE;tr|B8K277|B8K277_HORSE;tr|Q865A5|Q865A5_HORSE;CON__Q05443	31336000	15093682	39565000	109690000	22227000	34839000	58784000	16066000	0.26	0.46	31201000	47980000	20007000	0.14	0.73	24373000	41152000	16472000	0.002	0.02
Lymphocyte cytosolic protein 1	tr|A0A3Q2GX59|A0A3Q2GX59_HORSE;tr|A0A5F5Q0H5|A0A5F5Q0H5_HORSE;tr|K9KEC7|K9KEC7_HORSE;tr|F6WA57|F6WA57_HORSE;tr|A0A3Q2ICA0|A0A3Q2ICA0_HORSE;tr|F7AGA5|F7AGA5_HORSE	7828050	5598771	9212150	26217000	7408000	7370700	12321000	4903100	0.02	0.11	8002550	10196000	6727300	NA	NA	7966600	8856600	5897200	0.51	0.74
Maltase-glucoamylase	tr|F6PUW3|F6PUW3_HORSE;tr|A0A3Q2KLF0|A0A3Q2KLF0_HORSE;tr|A0A3Q2H1W5|A0A3Q2H1W5_HORSE;tr|A0A3Q2LDB5|A0A3Q2LDB5_HORSE;tr|A0A3Q2GVB7|A0A3Q2GVB7_HORSE;tr|A0A3Q2HR21|A0A3Q2HR21_HORSE;tr|A0A3Q2LHS8|A0A3Q2LHS8_HORSE;tr|A0A3Q2HRC7|A0A3Q2HRC7_HORSE;tr|F6X9C4|F6X9C4_HORSE	13752000	8884266	14077000	42118000	6674800	12318000	32654000	4124500	0.48	0.68	10956000	28099000	4145400	0.29	0.94	14708500	37281000	4665500	0.96	1.02
Matrix metallopeptidase 19	tr|F7C6S0|F7C6S0_HORSE	5396550	1307234	4641300	5979800	3543500	5046200	6956900	4517800	NA	NA	5745350	7431400	3589300	NA	NA	6228050	8300100	3270600	NA	NA
MHC class I antigen	tr|Q95480|Q95480_HORSE;tr|Q0R0C3|Q0R0C3_HORSE	24130000	7366123	23980500	38928000	10607000	25643000	37117000	18109000	0.48	0.68	21993000	27933000	14735000	0.60	1.05	26266000	34786000	8839600	0.79	0.93
Neural EGFL like 2	tr|A0A5F5PGP8|A0A5F5PGP8_HORSE;tr|A0A3Q2H6N9|A0A3Q2H6N9_HORSE;tr|F6Q4N3|F6Q4N3_HORSE;tr|A0A3Q2HD36|A0A3Q2HD36_HORSE;tr|A0A3Q2I2D6|A0A3Q2I2D6_HORSE;tr|A0A5F5PL00|A0A5F5PL00_HORSE	3216350	1297092	3410700	4974800	2868400	3592800	6266000	2058200	0.26	0.46	2966050	3755800	2227800	NA	NA	NA	NA	NA	NA	NA
Paraoxonase	tr|F7DTV1|F7DTV1_HORSE;tr|F7BR80|F7BR80_HORSE	272670000	153743490	266795000	589060000	169040000	229965000	428260000	194300000	0.24	0.44	307180000	1254600000	220560000	0.19	0.82	311880000	384820000	234950000	0.84	0.97
Peptidoglycan recognition protein 2	tr|F6QDQ1|F6QDQ1_HORSE;tr|A0A3Q2H5J1|A0A3Q2H5J1_HORSE;tr|A0A3Q2HAH3|A0A3Q2HAH3_HORSE	38871000	15820004	56519000	84336000	27035000	38871000	88344000	26723000	0.51	0.70	38194000	76238000	25368000	0.62	1.04	42517000	51512000	29792000	0.04	0.16
Plasminogen	tr|F6USP9|F6USP9_HORSE;tr|A0A3Q2L7R0|A0A3Q2L7R0_HORSE;sp|P80010|PLMN_HORSE;tr|Q9TV90|Q9TV90_HORSE;CON__P06868	947440000	193993258	820815000	1306300000	478670000	1018250000	1220900000	820145000	0.04	0.17	892920000	1164000000	540180000	0.65	1.00	1013400000	1377500000	838010000	0.02	0.09
Pregnancy zone protein	tr|F6REX3|F6REX3_HORSE	299145000	146440840	262420000	437910000	46346000	297980000	419180000	4700100	0.84	0.92	362965000	526030000	4561700	0.20	0.81	333710000	419000000	16691000	0.91	1.01
Protein AMBP	tr|A0A5F5PEG5|A0A5F5PEG5_HORSE;tr|F6UZH0|F6UZH0_HORSE;sp|P04365|IATR_HORSE	219620000	61254394	170135000	275940000	81523000	246340000	314850000	183490000	0.004	0.12	213860000	279720000	75901000	0.16	0.81	222130000	290930000	112930000	0.02	0.11
Prothrombin	tr|F7BFJ1|F7BFJ1_HORSE	1948500000	404631974	1457800000	2341700000	1116500000	1969000000	2265500000	1460900000	0.009	0.11	2077600000	2417100000	1225100000	0.03	0.39	2186700000	2777900000	1492100000	0.001	0.02
Retinol-binding protein	tr|F6W135|F6W135_HORSE;sp|Q28369|RET4_HORSE;tr|A0A5F5PNW3|A0A5F5PNW3_HORSE;tr|A0A3Q2I1Q0|A0A3Q2I1Q0_HORSE;tr|A0A3Q2HDF1|A0A3Q2HDF1_HORSE	34956500	8890763	32518000	57351000	21581000	33915500	50159000	29822000	0.15	0.39	38654000	65721000	28739000	0.12	0.78	40992000	52472000	30660000	0.11	0.29
Serotransferrin	sp|P27425|TRFE_HORSE;tr|Q9TQV7|Q9TQV7_HORSE;tr|Q9TUP2|Q9TUP2_HORSE;tr|O97974|O97974_HORSE	14569000000	3598426969	12165000000	21432000000	7742100000	16456000000	19607000000	9750300000	0.03	0.16	14972000000	22885000000	10789000000	0.10	0.77	13615000000	16779000000	10723000000	0.43	0.69
Serpin family A member 10	tr|F6SUS2|F6SUS2_HORSE;tr|A0A5F5Q4D2|A0A5F5Q4D2_HORSE	33769000	9172610	34633000	58307000	25689000	30930000	67955000	24590000	0.33	0.56	34076000	51036000	22442000	0.95	1.08	37938500	51885000	26389000	0.53	0.74
Serpin family A member 6	tr|F7DRS2|F7DRS2_HORSE	116005000	58503825	140990000	348470000	44628000	112300000	178460000	57473000	0.11	0.34	112985000	333960000	52897000	0.50	1.08	115850000	181980000	16211000	0.03	0.11
Serpin family A member 7	tr|F6ZRF6|F6ZRF6_HORSE;CON__Q9TT36	21707000	6283649	19951000	40243000	14375000	21049000	25947000	16742000	NA	NA	22365000	28839000	15254000	NA	NA	21008000	33943000	14571000	0.73	0.88
Serpin family D member 1	tr|F7BM31|F7BM31_HORSE;CON__ENSEMBL:ENSBTAP00000018574	178430000	39694802	153135000	223040000	105370000	177940000	208730000	97215000	0.29	0.51	186365000	226660000	91065000	0.35	1.01	204505000	282960000	78639000	0.06	0.19
Serpin family F member 1	tr|F7BKE1|F7BKE1_HORSE;tr|B8K250|B8K250_HORSE;CON__Q95121	40724500	11063297	42987000	75687000	17466000	44074000	63071000	25197000	0.82	0.92	37135000	57220000	24824000	0.23	0.80	38566500	55874000	25278000	0.51	0.74
Serpin family F member 2	tr|A0A5F5PW18|A0A5F5PW18_HORSE;tr|F6X449|F6X449_HORSE	55461000	19252881	58523000	92169000	25201000	55224500	78909000	27992000	0.44	0.65	56826000	139220000	30072000	0.49	1.09	55115000	70625000	26739000	0.37	0.64
Serpin family G member 1	tr|F7CZW9|F7CZW9_HORSE;CON__P50448	227850000	52785790	255390000	320880000	200080000	229185000	335210000	136590000	0.04	0.19	215110000	295940000	128610000	0.03	0.40	180800000	281360000	52262000	0.0002	0.007
Sushi domain-containing protein	tr|F6ZRH8|F6ZRH8_HORSE;tr|A0A3Q2HHD6|A0A3Q2HHD6_HORSE	27568000	7778807	28353500	45023000	10833000	28034000	39164000	10764000	0.96	1.00	27568000	41862000	14187000	0.64	1.00	26173000	33994000	17388000	0.82	0.96
Vanin 1	tr|F6Z129|F6Z129_HORSE;tr|A0A5F5PVM4|A0A5F5PVM4_HORSE;tr|A0A5F5PR12|A0A5F5PR12_HORSE	26894000	12243655	28298000	55421000	10082000	21365600	41023000	8232500	0.59	0.74	30603000	53189000	14466000	0.55	1.04	23857000	59833000	9093600	0.33	0.59
Vitamin K-dependent protein C	tr|A0A5F5Q1Z7|A0A5F5Q1Z7_HORSE;tr|A0A5F5PZL5|A0A5F5PZL5_HORSE;tr|A0A3Q2LEX8|A0A3Q2LEX8_HORSE;tr|F6X667|F6X667_HORSE;tr|A0A3Q2HDL4|A0A3Q2HDL4_HORSE;tr|A0A3Q2H075|A0A3Q2H075_HORSE;sp|Q28380|PROC_HORSE	4286200	976676	4949050	6060000	4267400	4071500	6088100	2854600	NA	NA	NA	NA	NA	NA	NA	3964800	5528000	3253700	0.22	0.49
Vitamin K-dependent protein S	tr|A0A3Q2I6X2|A0A3Q2I6X2_HORSE;tr|A0A3Q2HAN3|A0A3Q2HAN3_HORSE;tr|A0A3Q2HE12|A0A3Q2HE12_HORSE;tr|A0A3Q2GY85|A0A3Q2GY85_HORSE;tr|Q6WAS7|Q6WAS7_HORSE;CON__P07224	3823600	543603	4139800	4759600	3835000	3587650	5123000	3145900	0.61	0.75	3676100	4190900	3105300	NA	NA	3730350	4673100	3025400	0.54	0.74
Vitronectin	tr|F6V881|F6V881_HORSE	203250000	95908870	214120000	479630000	127110000	189975000	278110000	141560000	0.02	0.12	236290000	634720000	156030000	0.62	1.03	209270000	504890000	98646000	0.27	0.53
von Willebrand factor	tr|F7BAT4|F7BAT4_HORSE;tr|A0A061DBP6|A0A061DBP6_HORSE	17203500	7882780	18665000	25708000	3377600	18812500	39299000	12674000	0.53	0.72	13381500	18335000	2449700	0.96	1.08	16915500	25276000	4859100	0.53	0.74
* Median of both training groups and all ages
