# Supplementary material for: A proteomics perspective on 2 years of high-intensity training in horses: a pilot study
Source: Sci Rep. 2024 Oct 10;14:23684. doi: 10.1038/s41598-024-75266-8 (PMC11467344; doi:10.1038/s41598-024-75266-8)
Supplement: Supplementary file 2 — Supplementary Material 2 [file 41598_2024_75266_MOESM2_ESM.xlsx]

## Sheet: 1
	Horse 1-8	Training group Low
	Horse 9-16	Training group High
	All values are in Lable-free quantification (LFQ)
	Sample Age	The age the horses were when the blood sample were collected

## Sheet: Rawdata
Horse	Sample Age	Training group	sp|P01958|HBA_HORSE Hemoglobin subunit alpha OS=Equus caballus OX=9796 GN=HBA PE=1 SV=2	sp|P02062|HBB_HORSE Hemoglobin subunit beta OS=Equus caballus OX=9796 GN=HBB PE=1 SV=1;tr|A0A1K0FUE2|A0A1K0FUE2_HORSE Globin A1 OS=Equus caballus OX=9796 GN=GLNA1 PE=3 SV=1;tr|A0A5F5Q369|A0A5F5Q369_HORSE Hemoglobin subunit epsilon OS=Equus caballus OX=9796	tr|F6ZBW3|F6ZBW3_HORSE Tropomyosin alpha-4 chain OS=Equus caballus OX=9796 GN=TPM4 PE=3 SV=2;sp|P02561|TPM4_HORSE Tropomyosin alpha-4 chain OS=Equus caballus OX=9796 GN=TPM4 PE=1 SV=2;tr|A0A5F5PWW0|A0A5F5PWW0_HORSE Tropomyosin alpha-4 chain OS=Equus caball	tr|K9K2S5|K9K2S5_HORSE Aspartate aminotransferase (Fragment) OS=Equus caballus OX=9796 PE=2 SV=1;tr|A0A3Q2HC91|A0A3Q2HC91_HORSE Aspartate aminotransferase OS=Equus caballus OX=9796 GN=GOT1 PE=3 SV=2;tr|A0A5F5Q2J1|A0A5F5Q2J1_HORSE Aspartate aminotransferase	sp|P0DN28|APOC3_HORSE Apolipoprotein C-III OS=Equus caballus OX=9796 GN=APOC3 PE=3 SV=1;tr|A0A3Q2I0V8|A0A3Q2I0V8_HORSE Apolipoprotein C-III OS=Equus caballus OX=9796 GN=APOC3 PE=3 SV=2	sp|P19857|SAA_HORSE Serum amyloid A protein OS=Equus caballus OX=9796 GN=SAA1 PE=1 SV=2;tr|A0A5F5Q0H7|A0A5F5Q0H7_HORSE Serum amyloid A protein OS=Equus caballus OX=9796 GN=LOC102150143 PE=3 SV=1;tr|F7C0Y4|F7C0Y4_HORSE Serum amyloid A protein OS=Equus cabal	sp|P27425|TRFE_HORSE Serotransferrin OS=Equus caballus OX=9796 GN=TF PE=2 SV=1	tr|Q6X9X1|Q6X9X1_HORSE Beta-2-microglobulin (Fragment) OS=Equus caballus OX=9796 GN=B2M PE=2 SV=1;tr|K9K497|K9K497_HORSE Beta-2-microglobulin OS=Equus caballus OX=9796 PE=2 SV=1;sp|P30441|B2MG_HORSE Beta-2-microglobulin OS=Equus caballus OX=9796 GN=B2M PE=	sp|P35747|ALBU_HORSE Albumin OS=Equus caballus OX=9796 GN=ALB PE=1 SV=1	sp|P48770|CO9_HORSE Complement component C9 OS=Equus caballus OX=9796 GN=C9 PE=2 SV=1;tr|F6UFT2|F6UFT2_HORSE Complement component C9 OS=Equus caballus OX=9796 GN=C9 PE=3 SV=1	tr|Q9XS88|Q9XS88_HORSE Insulin-like growth factor II (Fragment) OS=Equus caballus OX=9796 GN=IGF2 PE=3 SV=1;tr|W8VNM5|W8VNM5_HORSE Insulin-like growth factor II OS=Equus caballus OX=9796 GN=IGF2 PE=2 SV=1;sp|P51459|IGF2_HORSE Insulin-like growth factor II	sp|P81908|CHLE_HORSE Cholinesterase OS=Equus caballus OX=9796 GN=BCHE PE=1 SV=1;tr|Q9N1N9|Q9N1N9_HORSE Carboxylic ester hydrolase OS=Equus caballus OX=9796 GN=BCHE PE=1 SV=1;tr|F7CC84|F7CC84_HORSE Carboxylic ester hydrolase OS=Equus caballus OX=9796 GN=BCH	sp|P83704|APOA2_HORSE Apolipoprotein A-II OS=Equus caballus OX=9796 GN=APOA2 PE=1 SV=1	tr|F6W135|F6W135_HORSE Retinol-binding protein OS=Equus caballus OX=9796 GN=LOC111773844 PE=3 SV=2;sp|Q28369|RET4_HORSE Retinol-binding protein 4 OS=Equus caballus OX=9796 GN=RBP4 PE=2 SV=1;tr|A0A5F5PNW3|A0A5F5PNW3_HORSE Plasma retinol-binding protein OS=E	sp|Q28372|GELS_HORSE Gelsolin OS=Equus caballus OX=9796 GN=GSN PE=1 SV=2;tr|A0A3Q2H4N7|A0A3Q2H4N7_HORSE Actin-depolymerizing factor OS=Equus caballus OX=9796 GN=GSN PE=4 SV=2;tr|F7DHZ1|F7DHZ1_HORSE Actin-depolymerizing factor OS=Equus caballus OX=9796 GN=G	tr|A0A3Q2L3I3|A0A3Q2L3I3_HORSE Clusterin OS=Equus caballus OX=9796 GN=CLU PE=3 SV=1;sp|Q29482|CLUS_HORSE Clusterin OS=Equus caballus OX=9796 GN=CLU PE=2 SV=1;tr|A0A5S7MJB1|A0A5S7MJB1_HORSE Clusterin OS=Equus caballus OX=9796 GN=CLU PE=3 SV=1	tr|A0A3Q2H875|A0A3Q2H875_HORSE Hemoglobin subunit alpha OS=Equus caballus OX=9796 GN=HBA PE=3 SV=1;sp|Q9XSE9|HBA_EQUPR Hemoglobin subunit alpha OS=Equus przewalskii OX=9798 GN=HBA PE=2 SV=3;tr|Q28383|Q28383_HORSE Hemoglobin, alpha 2 OS=Equus caballus OX=97	tr|F7BAT4|F7BAT4_HORSE von Willebrand factor OS=Equus caballus OX=9796 GN=VWF PE=4 SV=2;tr|A0A061DBP6|A0A061DBP6_HORSE von Willebrand factor OS=Equus caballus OX=9796 GN=VWF PE=2 SV=1	tr|A0A0A1E406|A0A0A1E406_HORSE Immmunoglobulin lambda light chain variable region (Fragment) OS=Equus caballus OX=9796 GN=IGL PE=2 SV=1;tr|A0A0A1E6D7|A0A0A1E6D7_HORSE Immmunoglobulin lambda light chain variable region (Fragment) OS=Equus caballus OX=9796 G	tr|A0A0A1E417|A0A0A1E417_HORSE Immmunoglobulin lambda light chain variable region (Fragment) OS=Equus caballus OX=9796 GN=IGL PE=2 SV=1	tr|A0A0A1E435|A0A0A1E435_HORSE Immmunoglobulin lambda light chain variable region (Fragment) OS=Equus caballus OX=9796 GN=IGL PE=2 SV=1	tr|A0A0A1E470|A0A0A1E470_HORSE Immmunoglobulin lambda light chain variable region (Fragment) OS=Equus caballus OX=9796 GN=IGL PE=2 SV=1	tr|A0A0A1E483|A0A0A1E483_HORSE Immmunoglobulin lambda light chain variable region (Fragment) OS=Equus caballus OX=9796 GN=IGL PE=2 SV=1;tr|A0A0A1E4A9|A0A0A1E4A9_HORSE Immmunoglobulin lambda light chain variable region (Fragment) OS=Equus caballus OX=9796 G	tr|A0A0A1E4L2|A0A0A1E4L2_HORSE Immmunoglobulin lambda light chain variable region (Fragment) OS=Equus caballus OX=9796 GN=IGL PE=2 SV=1	tr|A0A0A1E513|A0A0A1E513_HORSE Immmunoglobulin lambda light chain variable region (Fragment) OS=Equus caballus OX=9796 GN=IGL PE=2 SV=1	tr|A0A0A1E538|A0A0A1E538_HORSE Immmunoglobulin lambda light chain variable region (Fragment) OS=Equus caballus OX=9796 GN=IGL PE=2 SV=1	tr|A0A0A1E543|A0A0A1E543_HORSE Immmunoglobulin lambda light chain variable region (Fragment) OS=Equus caballus OX=9796 GN=IGL PE=2 SV=1;tr|A0A0A1E9B4|A0A0A1E9B4_HORSE Immmunoglobulin lambda light chain variable region (Fragment) OS=Equus caballus OX=9796 G	tr|A0A0A1E6G5|A0A0A1E6G5_HORSE Immmunoglobulin lambda light chain variable region (Fragment) OS=Equus caballus OX=9796 GN=IGL PE=2 SV=1;tr|A0A0A1E6A2|A0A0A1E6A2_HORSE Immmunoglobulin lambda light chain variable region (Fragment) OS=Equus caballus OX=9796 G	tr|A0A0A1E6E2|A0A0A1E6E2_HORSE Immmunoglobulin lambda light chain variable region (Fragment) OS=Equus caballus OX=9796 GN=IGL PE=2 SV=1	tr|A0A0A1E6I1|A0A0A1E6I1_HORSE Immmunoglobulin lambda light chain variable region (Fragment) OS=Equus caballus OX=9796 GN=IGL PE=2 SV=1	tr|A0A0A1E6I9|A0A0A1E6I9_HORSE Immmunoglobulin lambda light chain variable region (Fragment) OS=Equus caballus OX=9796 GN=IGL PE=2 SV=1	tr|A0A0A1E6K2|A0A0A1E6K2_HORSE Immmunoglobulin lambda light chain variable region (Fragment) OS=Equus caballus OX=9796 GN=IGL PE=2 SV=1	tr|A0A0A1E6L5|A0A0A1E6L5_HORSE Immmunoglobulin lambda light chain variable region (Fragment) OS=Equus caballus OX=9796 GN=IGL PE=2 SV=1;tr|A0A0A1E4I0|A0A0A1E4I0_HORSE Immmunoglobulin lambda light chain variable region (Fragment) OS=Equus caballus OX=9796 G	tr|A0A0A1E6Q9|A0A0A1E6Q9_HORSE Immmunoglobulin lambda light chain variable region (Fragment) OS=Equus caballus OX=9796 GN=IGL PE=2 SV=1	tr|A0A0A1E6R5|A0A0A1E6R5_HORSE Immmunoglobulin lambda light chain variable region (Fragment) OS=Equus caballus OX=9796 GN=IGL PE=2 SV=1	tr|A0A0A1E9A8|A0A0A1E9A8_HORSE Immmunoglobulin lambda light chain variable region (Fragment) OS=Equus caballus OX=9796 GN=IGL PE=2 SV=1;tr|A0A0A1E464|A0A0A1E464_HORSE Immmunoglobulin lambda light chain variable region (Fragment) OS=Equus caballus OX=9796 G	tr|A0A0A1E9D0|A0A0A1E9D0_HORSE Immmunoglobulin lambda light chain variable region (Fragment) OS=Equus caballus OX=9796 GN=IGL PE=2 SV=1;tr|A0A0A1E9A3|A0A0A1E9A3_HORSE Immmunoglobulin lambda light chain variable region (Fragment) OS=Equus caballus OX=9796 G	tr|A0A0A1E9D7|A0A0A1E9D7_HORSE Immmunoglobulin lambda light chain variable region (Fragment) OS=Equus caballus OX=9796 GN=IGL PE=2 SV=1	tr|A0A0B4J1C4|A0A0B4J1C4_HORSE Joining chain of multimeric IgA and IgM OS=Equus caballus OX=9796 GN=JCHAIN PE=4 SV=1;tr|A0A3Q2HW24|A0A3Q2HW24_HORSE Joining chain of multimeric IgA and IgM OS=Equus caballus OX=9796 GN=JCHAIN PE=4 SV=1	tr|A0A1K0FUK6|A0A1K0FUK6_HORSE Globin B2 OS=Equus caballus OX=9796 GN=GLNB2 PE=3 SV=1	tr|A0A3B0ITS7|A0A3B0ITS7_HORSE Complement C1q subcomponent subunit A OS=Equus caballus OX=9796 GN=ADIC PE=4 SV=1	tr|A0A3Q2GSM3|A0A3Q2GSM3_HORSE 2-phospho-D-glycerate hydro-lyase OS=Equus caballus OX=9796 GN=ENO1 PE=3 SV=1;tr|I3RM62|I3RM62_HORSE 2-phospho-D-glycerate hydro-lyase OS=Equus caballus OX=9796 GN=ENO1 PE=2 SV=1;tr|A0A3Q2LN42|A0A3Q2LN42_HORSE 2-phospho-D-gly	tr|A0A3Q2GT53|A0A3Q2GT53_HORSE C-type lectin domain family 3 member B OS=Equus caballus OX=9796 GN=CLEC3B PE=4 SV=1;tr|F7AW05|F7AW05_HORSE C-type lectin domain family 3 member B OS=Equus caballus OX=9796 GN=CLEC3B PE=4 SV=3	tr|F6W1T4|F6W1T4_HORSE Histone H2A OS=Equus caballus OX=9796 GN=H2AC14 PE=3 SV=2;tr|F6ZFT8|F6ZFT8_HORSE Histone H2A OS=Equus caballus OX=9796 GN=H2AJ PE=3 SV=2;tr|A0A3Q2GT62|A0A3Q2GT62_HORSE Histone H2A OS=Equus caballus OX=9796 GN=H2AC16 PE=3 SV=2;tr|F7B9	tr|A0A3Q2KNA7|A0A3Q2KNA7_HORSE Complement C7 OS=Equus caballus OX=9796 GN=C7 PE=3 SV=2;tr|A0A3Q2H319|A0A3Q2H319_HORSE Complement C7 OS=Equus caballus OX=9796 GN=C7 PE=3 SV=1;tr|A0A3Q2GVH2|A0A3Q2GVH2_HORSE Complement C7 OS=Equus caballus OX=9796 GN=C7 PE=3	tr|A0A3Q2GVQ5|A0A3Q2GVQ5_HORSE Granulin precursor OS=Equus caballus OX=9796 GN=GRN PE=3 SV=2;tr|A0A3Q2I474|A0A3Q2I474_HORSE Granulin precursor OS=Equus caballus OX=9796 GN=GRN PE=3 SV=1;tr|F7AB03|F7AB03_HORSE Granulin precursor OS=Equus caballus OX=9796 GN	tr|F6WUE0|F6WUE0_HORSE Vascular cell adhesion molecule 1 OS=Equus caballus OX=9796 GN=VCAM1 PE=4 SV=2;tr|A7LP08|A7LP08_HORSE Vascular cell adhesion molecule OS=Equus caballus OX=9796 GN=VCAM PE=2 SV=1;tr|A0A3Q2GVV2|A0A3Q2GVV2_HORSE Vascular cell adhesion m
1	1.5 years	Low	159100000	140750000			17447000		16891000000		41781000000	16032000			3896100000	46450000	504940000	138950000		7485700		1258700000													18060000						151910000				39648000		21296000
2	1.5 years	Low	357710000	173610000			75691000		10194000000		13867000000	27929000		27179000	2712000000	26222000	569790000	263980000		19826000		272460000							234690000	272240000					91651000			133100000			82720000		42649000		64935000		35426000		1377500
3	1.5 years	Low	124670000	82668000			15303000		9085500000		55511000000	75221000			2323200000	46385000	461310000	144750000		25708000		1065800000							1025600000	68678000					87765000						23098000		44936000		9367800		24322000
4	1.5 years	Low	64685000	87567000					10177000000		59300000000				1740800000	37308000	455190000	78530000				1089200000							867660000		25354000				99714000						24228000		92965000
5	1.5 years	Low	189020000	106660000					19672000000		16368000000	26517000	1285900		3057600000	30943000	428400000	276550000		24933000		498270000							492570000						121840000			52742000			63498000		42705000		68534000		27747000	1740900
6	1.5 years	Low	340050000	230130000					7742100000		115580000000	36712000			1774500000	31125000	505750000	111150000				1180400000							131160000						37788000						31929000	7360700	55786000		21244000		28839000
7	1.5 years	Low	274870000	198780000			34144000		9007400000		79792000000	25062000			1858600000	57351000	792690000	180150000		4019700		527460000							1331200000	149020000					106360000						26554000		29649000			8766800	20526000
8	1.5 years	Low	198830000	100300000			59175000		19049000000		34833000000	28899000	1295700		2827900000	29302000	414160000	280970000				2432400000							110350000						73894000						89012000		40815000		70414000		28644000
9	1.5 years	High	131120000	77612000			70567000	8126500	16818000000	1300700	15104000000	23470000	1374600		2175400000	23480000	551670000	269780000		21916000	699090	2278100000				604500	463370	1034300			9174000	6975800			38368000	662530	10817000				59554000		47742000		59438000		29838000		2159500
10	1.5 years	High		11774000			22024000		12244000000		39652000000	25498000			2314800000	21581000	417120000	173230000		17001000		1687500000									22886000				18397000						31630000		39151000		13057000		20554000
11	1.5 years	High	140300000	79670000			127170000		21432000000		18591000000	25369000	1300200	25261000	3862400000	34573000	565560000	252130000		18665000		2388000000			2373700				49695000		13742000				130120000		16177000				47900000		39511000		79470000		34239000
12	1.5 years	High	98360000	53163000					12232000000		67604000000	28114000			2856900000	32518000	410980000	177540000		3377600		1214700000							200970000						49347000						33203000		42902000		16857000		23551000
13	1.5 years	High	122620000	90216000			23311000		9578500000		131370000000	63463000			2454100000	34177000	545740000	142120000				356430000								89786000					56372000								75130000				12414000
14	1.5 years	High		119750000			46357000		12203000000		57025000000	23178000			3076400000		372660000	99539000				262050000							169500000						19622000						25659000						15322000
15	1.5 years	High	310730000	166430000			25670000		11869000000		66577000000	37935000			3124500000	35851000	483855000	205395000				724630000							325470000						37581000						43179500		32018000		39535500		27228000
16	1.5 years	High	403100000	210350000			32400000		12127000000		33373000000	22511000			4444600000	30863000	330770000	284820000				1096100000							97429000	57567000					45619000						60557000		47593000		48660000		23601000
1	2 Years	Low	95800000	79342000			53611000		15170000000		30273000000	19229000	1351900		3982700000	33986000	544530000	251020000		12674000		2347600000							34776000						42824000						166040000		41521000		70817000		32445000
2	2 Years	Low	146360000	37445000			31354000		9750300000		59695000000	23597000			2625800000	41240000	487720000	196950000		39299000		272500000								222760000					86082000						71217000				45436000		31807000
3	2 Years	Low	185860000	83095000			65855000		19502000000		17652000000	28250000		17182000	2894200000	50159000	519590000	214520000		17822000		1573600000							184940000	117860000					83469000			76269000			45325000				66151000		31652000		1893500
4	2 Years	Low	264550000	122250000			93147000		17403000000		15408000000	14771000		21829000	2952100000	33845000	463950000	203100000	11908000	25769000		2150300000							195720000		6254100				116170000		5336600	49694000			52021000		45747000		79221000		23718000		1618000
5	2 Years	Low	497770000	297920000					19507000000		24982000000	30423000		20777000	3006400000	40091000	475550000	245500000	20366000	17448000		333870000							607840000						120000000						52360000		38633000		87783000		29775000		2046700
6	2 Years	Low	241440000	140490000			40695000		19603000000		23351000000	28322000	1490200	24821000	3886300000	30015000	493030000	178510000		20259000		2309300000									7577100				42483000						84890000				73527000		32622000
7	2 Years	Low	68037000	108930000			52692000		19607000000		69881000000	30248000			4624200000		558070000	276260000				145850000							427850000	286960000					60997000						69344000		41324000		39425000		15927000
8	2 Years	Low	230070000	137870000			61667000		19245000000		27365000000	22092000	1235100		2840200000	32517000	439920000	223730000		19803000		2141700000			1978000				162600000		12411000				77501000		9693400	18077000			81803000		77063000		53819000		21820000
9	2 Years	High	34885000	30639000			64667000		14639000000		23240000000	29079000			2707900000	29976000	634810000	223800000		13158000		2298300000			5745500						11315000				23817000						87776000		52254000		71866000		40737000
10	2 Years	High	307410000	192400000			29093000		12943500000		61840000000	23609000			3554100000	45768000	403575000	180990000				860080000							72180000	36667000					32864000						52262000		64739000		39599000		16589500
11	2 Years	High	26631000	49609000			33902000		15224000000		44818000000	26183000			1876000000	45764000	476500000	165040000				1209200000							70081000						57157000						37585000				42615000		33704000
12	2 Years	High	163060000	103300000			55911000		16808000000		27933000000	28530000		19671000	4558700000	34251000	533560000	214400000		26753000		2389600000							20623000		8782000				41734000						90556000		48088000		78779000		26375000
13	2 Years	High	86161000	42491000			82153000		19098000000		21522000000	25883000		17920000	4162600000	33046000	475060000	222700000		22136000		729800000							258980000	259080000					91517000						123620000		55367000		78922000		29329000
14	2 Years	High	1430300000	1048000000	3276300		19829000		13347000000		33727000000	30854000			2092000000		382790000	195320000		16790000		980280000							69447000	28606000					18774000						79410000		23791000	937610	51378000	15870000	22843000
15	2 Years	High	367600000	201280000			26474000		16104000000		55523000000	27389000			2429300000	29822000	425890000	215560000		17163000		275710000							150550000	114320000					38619000						53662000		118510000		43883000		24393000
16	2 Years	High	312770000	167110000			23860000		12821000000		29619000000	25117000			3893500000	33107000	325050000	245580000				882770000							62492000	59821000					33075000						64284000		44587000		39982000		19661000
1	2.5 Years	Low	218920000	109730000			46117000		17057000000		23105000000	16450000	1274300	18846000	3948600000	42079000	610700000	279380000		13261000		2241700000			2685000						9804200				64873000						119590000		38957000		79826000		36340000		2230500
2	2.5 Years	Low	453570000	225790000			24849000		11490000000		32409000000	24768000			3537900000	38654000	364980000	286710000				665050000								59688000					40953000						58089000		50335000		45043000		28703000
3	2.5 Years	Low		113010000					12299000000		73230000000	71709000			4013400000	58289000	628700000	123070000				242320000								34836000											11695000				53467000		17223000
4	2.5 Years	Low	202110000	96652000			68977000		16017000000		25036000000	16276000	1189000	25422000	4983300000	34176000	472570000	269830000	9588300	18335000		1687700000							257900000		2197600				93898000			43152000			44451000		44664000		81981000		25561000		2084100
5	2.5 Years	Low	215460000	88140000					11128000000		92296000000	47264000			3549300000	65721000	499450000	148360000				378710000							1198900000						153690000						30010000		44621000		32223000		21100000
6	2.5 Years	Low	149640000	86030000			44900000		10789000000		42180000000	35843000			4492900000	28739000	369520000	259760000		17244000		2053200000							31958000		8927500				41419000						90304000				51251000		25750000
7	2.5 Years	Low	352050000	208060000			26845000		10981000000		32079000000	27734000			4405400000	36569000	347200000	276820000		2449700		828720000							448700000	76375000					44706000						51846000		45217000		43231000		21567000
8	2.5 Years	Low	80822000	65766000			30040000		14972000000		31174000000	29724000			3840700000	42154000	546480000	249570000		2530400		1604600000									7116700				28335000						57500000		39092000		43957000		29753000
10	2.5 Years	High	160060000	109530000			79985000		21019000000		33135000000	26010000		29793000	3415300000	32251000	583910000	299650000		17343000		2727800000			3567200				48041000		9431000				54892000						39063000		34622000		66956000		39446000
11	2.5 Years	High	100360000	69221000			20937000		16786000000		35961000000	44693000			3539100000	36803000	442780000	197980000		2689200		1205800000							51464000						28669000						41257000		16419000				24287000
12	2.5 Years	High	211230000	133320000			42185000		22885000000		24552000000	26992000			3308200000	34835000	519680000	317500000		13502000		3229900000							19744000		12238000				53959000		11254000				70097000		48337000		76282000		28265000
13	2.5 Years	High	73555000	179160000					14033500000		90032000000	41434000			4732050000	41396500	691880000	211445000		6211100		202380000							588295000	86785000					52350500						33352000		74652500		71017500		10661400
14	2.5 Years	High		129110000					16240000000		104810000000	66166000			5433200000	48811000	726040000	208720000				382130000																			20538000						4526800
15	2.5 Years	High	176360000	92037000			35871000		18808000000		19560000000	24407000	1403600	18771000	4377800000	34487000	423780000	279080000		15268000		512590000							380570000	189080000					62134000			69312000			52097000		26903000		69636000		32781000		2423900
16	2.5 Years	High	143780000	94399000			31312000		13517000000		59357000000	28515000			4971800000	48321000	515910000	230520000				949530000								112540000					64087000						64848000		52286000		57582000		31576000
1	3.5 Years	Low	1164500000	722090000		607310	23402000		11737000000		27839000000	14920000		16934000	4618700000	47733000	577450000	259990000	46293000	4859100		3757400000	1258600	18465000	6776900				72864000		16093000		3070500	1473400	121350000		17056000				144240000		33957000		72437000		29356000
2	3.5 Years	Low	865070000	473330000			32853000		11467000000		35929000000	32303000		18886000	4700700000	30660000	520360000	323670000	38555000	21323000		471570000							220420000	374670000					93441000			93628000			102960000		39111000		69760000		33237000
3	3.5 Years	Low	464160000	236020000			45944000		16779000000		21138000000	32523000	1470300	27161000	5352200000	52472000	524270000	310640000		25276000		1146600000							152850000	141150000					96810000			108670000			36994000		23257000		87214000		36607000
4	3.5 Years	Low	66231000	63541000			12072000		12941000000		53991000000	18596000			5070400000		546920000	206990000		13887000		976480000									18890000				67132000						47536000		68810000		54083000		16253000
5	3.5 Years	Low	2049100000	1374600000					16238000000		25926000000	30541000			3907200000	47597000	530200000	359300000	88802000	13138000		489000000							388800000	14512000					144660000			53372000			63790000		50684000		96385000		35692000
6	3.5 Years	Low	168580000	102580000			54199000		10723000000		36430000000	31525000	1684500		5327900000	31581000	400730000	294770000		25231000		2501700000							29916000		6743800				47455000						95464000		47384000		66257000		34484000
7	3.5 Years	Low	386550000	175940000			45550000	18244000	13994000000		19682000000	34749000		20825000	4387900000	40992000	595140000	351050000	25444000	15456000		662000000							368960000	398490000					146160000			217370000			67106000		56984000		80389000		37382000
9	3.5 Years	High		204530000					16572000000		59526000000				5933400000		536150000	292910000				565650000																			40499000						21886000
10	3.5 Years	High	637080000	266410000			38706000		15568000000		31403000000	25513000			4571900000	31015000	456570000	291240000		20050000		2817300000									6564800				52905000						56869000				70622000		34122000
11	3.5 Years	High	396380000	216730000			24605000		11234000000		36310000000	25467000			4633800000	40030000	372730000	250890000				1183400000							105680000	40113000					38571000						51392000		34360000		42434000		25396000
12	3.5 Years	High	1096900000	441760000			38266000		13615000000		36240000000	22671000			3896800000	35078000	535110000	267040000		17441000		3396700000			1820400					7962100	6300900				66344000		13107000	3574400			87668000		51945000		101990000		39403000
13	3.5 Years	High	316570000	194310000			43170000		12693000000		62237000000	31053000			5044700000	40998000	615760000	257680000	21947000	19865000		357680000							376130000	180020000					93484000						84929000		72270000		47654000		40567000
14	3.5 Years	High	530340000	295980000			44761000		14569000000		24559000000	22949000	1490500	22136000	5893700000	41672000	432140000	376910000				1325400000							122590000						46696000						65966000		37914000		70626000		35199000
15	3.5 Years	High	212010000	147910000			38021000		15610000000		27434000000	24212000	1336500	18375000	3596100000	42505000	454780000	283910000		16390000		660610000							339000000	126030000					70400000			89488000			59030000		71880000		56121000		35696000
16	3.5 Years	High	331150000	306040000			6084100		11385000000		47581000000	25337000			4332800000	33688000	451120000	231010000		6017700		772190000							109640000	51757000					27945000				7188600	7313200	77951000		40539000		34912000		16332000
[truncated: 203 more columns]
